# Supplementary material for: Prediction and Rationalization of Different Photochemical Behaviors of mer- and fac-Isomers of [Ru(pyridyltriazole)3]2+
Source: Inorg Chem. 2024 Sep 5;63(37):17287–97. doi: 10.1021/acs.inorgchem.4c03154 (PMC11409217; doi:10.1021/acs.inorgchem.4c03154)
Supplement: Supplementary file 2 — ic4c03154_si_002.zip [file ic4c03154_si_002.zip]

Archive with 23 entries (22 files):
- DFT geometries/
- DFT geometries/2-gs.xyz
- DFT geometries/2-mlct.xyz
- DFT geometries/2py-GS.xyz
- DFT geometries/3-gs.xyz
- DFT geometries/3-mlct.xyz
- DFT geometries/fac1-gs.xyz
- DFT geometries/fac1-MCpenta-red-tz.xyz
- DFT geometries/fac1-mc_trans.xyz
- DFT geometries/fac1-mlct.xyz
- DFT geometries/GSpenta_py.xyz
- DFT geometries/GSpenta_ru_pytz2_mecn.xyz
- DFT geometries/GSpenta_tz.xyz
- DFT geometries/MCpenta_py.xyz
- DFT geometries/MCpenta_ru_pytz2_mecn.xyz
- DFT geometries/MCpenta_tz.xyz
- DFT geometries/mer1-gs.xyz
- DFT geometries/mer1-mc_cis_blue.xyz
- DFT geometries/mer1-mc_cis_red.xyz
- DFT geometries/mer1-mc_trans_blue-greeng.xyz
- DFT geometries/mer1-mc_trans_red-blue.xyz
- DFT geometries/mer1-mc_trans_red-green.xyz
- DFT geometries/mer1-mlct.xyz
