# Supplementary material for: Prediction and Rationalization of Different Photochemical Behaviors of mer- and fac-Isomers of [Ru(pyridyltriazole)3]2+
Source: Inorg Chem. 2024 Sep 5;63(37):17287–97. doi: 10.1021/acs.inorgchem.4c03154 (PMC11409217; doi:10.1021/acs.inorgchem.4c03154)
Supplement: Supplementary file 2 — ic4c03154_si_002.zip [file ic4c03154_si_002.zip › DFT geometries/2-gs.xyz]

67
Coordinates from ORCA-job trans-k1tz-P3A1-GS
  Ru  -0.11322953337433      0.39551497324139      0.15458008505751
  N   2.53635629144259     -0.75931006071855      3.14541498745279
  N   0.56083526212455     -1.01718971038646     -1.25613899579437
  N   -2.62465542208716      1.36091849930969     -3.01572611951031
  C   5.29620396711336      0.90713879685128     -1.18226158219777
  H   6.20863442138383      1.46577377318320     -1.02560786708928
  N   -2.42756189529989      0.64139778334644     -1.90754090817597
  N   1.04486790094371      1.95675257856734     -0.67058769327069
  C   -3.77659615328513      1.08962425595120     -3.86394270037174
  C   3.83055821691382     -0.68275351389809      3.80561009985533
  C   4.83519002490049      0.00053336607876     -0.23972090247332
  H   5.38655374780999     -0.17739697886322      0.67425374494638
  N   0.20323299117455     -2.45302662273433     -2.77478682749613
  N   -0.35439271089975     -1.82529630878760     -1.74856703298691
  N   1.09329794809744     -0.28672666466302      1.67937489288072
  C   -0.75238379420037      2.02899015107050     -2.18025498141877
  C   -1.40485313772894     -2.80697757942114      2.73055172087878
  H   -0.92395102710238     -3.32153660275355      3.55035437357059
  N   -1.29729107407215     -1.11536107454411      1.02815090431337
  C   0.59330070424689     -1.32824576311593      2.40405127870217
  C   1.13793597025591      3.66816576536142     -2.35300394964411
  H   0.68728194612116      4.13810944041623     -3.21564758376802
  N   -1.29853209059451      1.05013971211902     -1.40320335050123
  C   -2.53642740678669     -1.44632012302929      0.64549364435815
  H   -2.94229999099281     -0.89135168798149     -0.18682221444551
  N   2.26145926974286      0.06793033540543      2.13336599787658
  C   0.51552965347700      2.58164902046369     -1.75361716471414
  C   -0.58416074111491     -3.37943715870566     -3.57566242554117
  C   -2.68774325150261     -3.14095008330213      2.32788342713212
  H   -3.23110090478201     -3.92711996878119      2.83408615272399
  C   -1.61900615944410      2.23174832618575     -3.22978422546990
  H   -1.59494709814970      2.89020682536380     -4.07979521429297
  C   -0.73518075854488     -1.79029836978013      2.06329591593052
  C   1.71622899989941     -1.13235965077212     -1.97544074313119
  C   1.53938883341903     -1.64103569083257      3.35436253545795
  H   1.57814627941498     -2.38376859951578      4.13118824562048
  N   3.41618013640491      0.44436140291839     -2.59986759834258
  C   -3.26144289989880     -2.44908607155947      1.26834467453167
  H   -4.25621751403884     -2.68262415596885      0.91644222583527
  C   2.31981809336638      4.14682501942056     -1.81180512239849
  H   2.82149176168370      4.99408617490520     -2.25877330578260
  C   2.84404448727202      3.52368086716098     -0.68695500594184
  H   3.75882532833125      3.86796418691824     -0.22714256443048
  C   2.96965584106365     -0.41786005888855     -1.67545619966267
  C   3.65057487011612     -0.67669420657875     -0.49090857615924
  H   3.26190480454804     -1.40369949894584      0.20526457461801
  C   4.55709606372657      1.08855656320764     -2.34610367003671
  H   4.89397337296425      1.78711876804079     -3.10368550199259
  C   2.18196708373974      2.43355120388423     -0.14852710906400
  H   2.56593773714534      1.91238583162757      0.71492757236118
  C   1.47703641855286     -2.05945090106634     -2.96256881087809
  H   2.10540866362556     -2.46006478457477     -3.73776861058788
  H   -4.54277080313356      0.62168764748289     -3.25249810477564
  H   -3.48228623840229      0.42039416325273     -4.67068026211559
  H   -4.14416712490754      2.02671230418249     -4.27372789579694
  H   4.16288128917702      0.35135996387327      3.78475977262858
  H   4.54416810540545     -1.31615033742127      3.28150481868269
  H   3.72117061593297     -1.02230408621873      4.83168024734292
  H   0.09583472957947     -4.01818111559997     -4.13228823230832
  H   -1.21286761885077     -2.81592137553545     -4.26422820509694
  H   -1.19995850327938     -3.97991421262561     -2.91080697966012
  C   -1.67010882151110      3.59733913424777      3.06684176321522
  C   -1.21381777147708      2.57401946697250      2.15392018147158
  N   -0.84265794209575      1.76703500071936      1.42803944174696
  H   -2.75082057108521      3.71796482549668      2.97794532164641
  H   -1.18159108950366      4.54234430638341      2.82626636739983
  H   -1.41785178297076      3.31213258396006      4.08944926908653
