# Supplementary material for: Prediction and Rationalization of Different Photochemical Behaviors of mer- and fac-Isomers of [Ru(pyridyltriazole)3]2+
Source: Inorg Chem. 2024 Sep 5;63(37):17287–97. doi: 10.1021/acs.inorgchem.4c03154 (PMC11409217; doi:10.1021/acs.inorgchem.4c03154)
Supplement: Supplementary file 2 — ic4c03154_si_002.zip [file ic4c03154_si_002.zip › DFT geometries/2-mlct.xyz]

67
Coordinates from ORCA-job trans-k1tz-P3A1-T1
  Ru  -0.13667286662616      0.38851858269590      0.16746980095625
  N   2.57709734111109     -0.77798713744106      3.04960480113197
  N   0.54868544567244     -1.02286155794821     -1.23811895314756
  N   -2.59278860328530      1.31618178352892     -3.05270211018558
  C   5.29006370502712      0.91550476230953     -1.16170775693400
  H   6.20100666006237      1.47774495873610     -1.00979530873754
  N   -2.41849134373359      0.61103468537654     -1.93623672164166
  N   1.02063512599709      1.95973861388225     -0.64468674030454
  C   -3.71087322417079      1.01073279142886     -3.93617577632915
  C   3.90405416693874     -0.73360828581197      3.64537580878006
  C   4.87429037954060     -0.04158776844336     -0.24971915023251
  H   5.46111319515504     -0.25610160107882      0.63361289970993
  N   0.20486607281323     -2.46024540382808     -2.74542281008669
  N   -0.36619727825265     -1.82784939019463     -1.73481213300892
  N   1.07826933047116     -0.28719873610856      1.65526607178554
  C   -0.75746889983281      2.02952844169068     -2.17501139452499
  C   -1.45931898766768     -2.74477777748754      2.77315000613651
  H   -0.99695247188356     -3.25375642812396      3.60921389157442
  N   -1.29239291837955     -1.07280673768344      0.99215218735687
  C   0.58417333130084     -1.34190132563240      2.39494689603604
  C   1.11280678502089      3.69040030128272     -2.30771288654454
  H   0.66868502072514      4.16544782247427     -3.17070713919424
  N   -1.31005538515909      1.04812612142119     -1.40404135282438
  C   -2.56698972358952     -1.38813309285566      0.63192951470655
  H   -2.96334771925745     -0.84707616169780     -0.21414718499203
  N   2.28135451479217      0.06410911981400      2.06900661470392
  C   0.49259511157839      2.59183877585225     -1.73013803476697
  C   -0.57392896659182     -3.38982919052926     -3.55386407043626
  C   -2.74292913780994     -3.03886848264309      2.38997761545000
  H   -3.32046404830457     -3.78453407598253      2.91836309179976
  C   -1.60015804572033      2.20491048012840     -3.24929138613686
  H   -1.56373137467021      2.85338037767951     -4.10639428070125
  C   -0.72328960824391     -1.76875002679836      2.08979455450354
  C   1.71504924971388     -1.13751418682038     -1.93827801416210
  C   1.59044631145602     -1.65852504861818      3.30313111075127
  H   1.67207698287726     -2.40795175579436      4.06932398007156
  N   3.36651639259242      0.49854534120464     -2.53341405651053
  C   -3.30825278002803     -2.33239426674654      1.27818722547325
  H   -4.31035397855166     -2.54658413402039      0.93437678368868
  C   2.28109670283378      4.17384140548098     -1.74415256964793
  H   2.77880976421095      5.03187552931843     -2.17416940852663
  C   2.80113099442120      3.54335925594408     -0.61726740607350
  H   3.70647784716985      3.89391446968878     -0.14417809458282
  C   2.96632863689514     -0.41558967019296     -1.63789009639753
  C   3.68831301829206     -0.72228944246419     -0.49095520171837
  H   3.33191360652255     -1.48629841481584      0.18321081557145
  C   4.50606367524243      1.14645631484112     -2.28752520638634
  H   4.80603656633863      1.88712789606854     -3.02002546425950
  C   2.15011145182771      2.44188261051155     -0.09889148007046
  H   2.52954642717549      1.91352909148933      0.76246964572663
  C   1.48321292629204     -2.07372977140009     -2.91781161432509
  H   2.12265219286780     -2.48348150886867     -3.67898100463758
  H   -4.48236154329152      0.52462737095999     -3.34651740607362
  H   -3.36831528271868      0.34744740864785     -4.72853191669058
  H   -4.08826695647144      1.93658917220714     -4.36163881608073
  H   4.27603765179148      0.28420369173627      3.56938728225650
  H   4.56372694419230     -1.41406094394905      3.10971868861527
  H   3.83424903203957     -1.03508462006400      4.68693696377479
  H   0.11420107020336     -4.03413559154477     -4.09334700067564
  H   -1.18623679636794     -2.82546379115080     -4.25582906780424
  H   -1.20327218565676     -3.98162016911442     -2.89447200213910
  C   -1.69890496350396      3.58557694328388      3.09124408134598
  C   -1.24100462404808      2.56471508858433      2.18559497872418
  N   -0.86871025779292      1.75905998263487      1.46258162229057
  H   -2.77892002648019      3.70215555096634      2.98565917664540
  H   -1.20698332220298      4.52713402884318      2.84345439383940
  H   -1.45396031086942      3.29905772514082      4.11492051408584
