# Supplementary material for: Prediction and Rationalization of Different Photochemical Behaviors of mer- and fac-Isomers of [Ru(pyridyltriazole)3]2+
Source: Inorg Chem. 2024 Sep 5;63(37):17287–97. doi: 10.1021/acs.inorgchem.4c03154 (PMC11409217; doi:10.1021/acs.inorgchem.4c03154)
Supplement: Supplementary file 2 — ic4c03154_si_002.zip [file ic4c03154_si_002.zip › DFT geometries/2py-GS.xyz]

67
Coordinates from ORCA-job trans-k1-P3A1
  Ru  0.37350309347977     -0.41604952239963     -0.01025422483917
  N   2.74388091776965     -1.65843315296414      3.15119484538056
  N   -1.32476042427110     -4.65077320555284     -0.21483358364656
  N   -1.91540070919742      0.71716549872418     -3.30535046814535
  C   3.41461255759795     -3.23338776085321     -1.16467714512270
  H   4.47943158880191     -3.07532303028548     -1.26217592900800
  N   -1.82080035623525     -0.01108927014501     -2.18816911838290
  N   1.78851255365062      0.85856788929476     -0.93894132457627
  C   -3.11946739188550      0.64178626485327     -4.12046438389096
  C   4.03676344052018     -1.75661908539245      3.81016836985689
  C   2.86081624853605     -4.50407210664491     -1.14808309216719
  H   3.47909081673703     -5.38853816275167     -1.21924949832019
  N   -2.86194431639317     -3.80513838801189     -1.43325770476959
  N   -2.59883038921205     -4.71626837758637     -0.48155083857899
  N   1.38561646845780     -1.04638745510271      1.65882089025169
  C   0.05733284550018      1.07158200213796     -2.50959941740686
  C   -1.58417535177016     -2.80919148986844      2.98758222085105
  H   -1.22356466744807     -3.31233107831325      3.87337981236110
  N   -1.10797935465633     -1.45591531673604      1.06292192329314
  C   0.69502760971170     -1.86388980741189      2.50407187783131
  C   2.12975178333053      2.47293029551841     -2.68232570078387
  H   1.76507850197969      2.94931050827025     -3.58093061822150
  N   -0.62463675851604      0.19975338424994     -1.71290283757081
  C   -2.40876555316092     -1.48270789850741      0.74369949801819
  H   -2.69155382579936     -0.94353380744670     -0.14816810370285
  N   2.62342332036470     -0.92465506893274      2.04305934784917
  C   1.37320316860218      1.48304712312504     -2.06926358123047
  C   -4.21930000267917     -3.61507929327711     -1.91574582682852
  C   -2.91885509983787     -2.87041182299322      2.62180001945459
  H   -3.62256023411497     -3.44126380603431      3.21197914374705
  C   -0.78388288635105      1.40517407376861     -3.54693733736445
  H   -0.66800372640648      2.04876412017307     -4.40060963589845
  C   -0.70534449995331     -2.07716632752037      2.20029535270686
  C   -0.75702669499504     -3.67559851987701     -0.98192043741291
  C   1.58316051898448     -2.26156007959713      3.47848404543917
  H   1.48556584226930     -2.89821517495533      4.33976820470728
  N   1.23867116658473     -2.22467670419808     -0.89295044108291
  C   -3.33941270908839     -2.17895812831599      1.49302788081966
  H   -4.37453581261642     -2.18514724649827      1.18170137084377
  C   3.33341885947199      2.85039800256046     -2.10955237755380
  H   3.93504407074488      3.62580249724504     -2.56365092988263
  C   3.74617477650849      2.22595016207112     -0.93921792907147
  H   4.66924496564313      2.50039110010971     -0.44896883791892
  C   0.69260471205204     -3.46361917254358     -0.97128580138841
  C   1.48530560230672     -4.60789441181835     -1.07189382029233
  H   0.99586734742732     -5.56980327858165     -1.10848189923164
  C   2.57837518362983     -2.14195355755604     -1.03539323275396
  H   3.00131162317620     -1.15380016781819     -1.02056832550526
  C   2.95335168857283      1.23342372283752     -0.39101739834485
  H   3.24342921012312      0.71831358248022      0.51335325680925
  C   -1.74412964786640     -3.13808518434968     -1.77630418357917
  H   -1.73389186246612     -2.36486010664666     -2.52016962145328
  H   -3.92983162231404      0.29148362005929     -3.48799901827402
  H   -2.95777478648521     -0.05270831326771     -4.94319763885561
  H   -3.34685424220378      1.63100407337762     -4.50874074252018
  H   4.71459582420930     -1.07535672717017      3.30596474384147
  H   4.40556930674999     -2.77732884950575      3.72488617061164
  H   3.93304133020677     -1.47366707034975      4.85557610847673
  H   -4.29125427438244     -3.91959033934228     -2.95883485849079
  H   -4.50098017548697     -2.56799945951574     -1.81526153643653
  H   -4.87544201476854     -4.22934428114747     -1.30657022702484
  C   -0.74115325173204      3.67815226435867      1.71151335613760
  C   -0.46112912658426      2.33032228151506      1.26902732800185
  N   -0.21994404986842      1.27679749645367      0.88423460402994
  H   -1.79078901051719      3.91423073460774      1.53048851448793
  H   -0.11726472993639      4.37548581921611      1.15192074627990
  H   -0.51943738450108      3.77485549077936      2.77534999544190
