# Supplementary material for: Prediction and Rationalization of Different Photochemical Behaviors of mer- and fac-Isomers of [Ru(pyridyltriazole)3]2+
Source: Inorg Chem. 2024 Sep 5;63(37):17287–97. doi: 10.1021/acs.inorgchem.4c03154 (PMC11409217; doi:10.1021/acs.inorgchem.4c03154)
Supplement: Supplementary file 2 — ic4c03154_si_002.zip [file ic4c03154_si_002.zip › DFT geometries/3-gs.xyz]

53
Coordinates from ORCA-job trans-P2A2
  Ru  0.48309875203675     -0.33976862574630      0.10820277999326
  N   2.43958083072967     -1.62613275286030      3.54307430657509
  N   -1.26340260102060      0.54297684533478     -3.56530561868409
  N   -1.37620473594834     -0.06001279986896     -2.37858978842099
  N   2.04361477913317      0.84147847754252     -0.68444029864593
  C   -2.29312531590395      0.37196162778739     -4.57947184061021
  C   3.62097869969560     -1.73128574340893      4.38706605552688
  N   1.30387721749600     -1.00490989906939      1.87673422059534
  C   0.52249663475163      1.03334818643068     -2.46397288112588
  C   -1.77165382398754     -2.87269248195327      2.75053643184681
  H   -1.52385401086247     -3.35455159426788      3.68560693063915
  N   -1.10121048659726     -1.44394790400176      0.94226917320500
  C   0.49956666218055     -1.81503280929986      2.62119118322613
  C   2.64709531185197      2.36316722824113     -2.44058759851865
  H   2.39890267582267      2.82197352903182     -3.38708137466107
  N   -0.29453109235497      0.23943915240792     -1.71528289520652
  C   -2.30334903775915     -1.61694336714998      0.38045387550122
  H   -2.47021672402222     -1.10785570502986     -0.55725518284767
  N   2.47860912807690     -0.88981632739063      2.42850978314792
  C   1.78303951243074      1.43545822685281     -1.87647820247067
  C   -3.01318251171684     -3.04835537897468      2.16018886725520
  H   -3.75781989002553     -3.67485085696444      2.63203904931330
  C   -0.11043838648160      1.23141722570430     -3.66839959101479
  H   0.16266015508109      1.77429676784285     -4.55540177823009
  C   -0.83592500905574     -2.06505715755525      2.12013843569186
  C   1.24192617541831     -2.21832955727888      3.70809991546886
  H   1.02071666783519     -2.85251702857252      4.54737971913125
  C   -3.28090714917102     -2.41196756130192      0.95474304188924
  H   -4.23253191780711     -2.52810071263659      0.45589284476801
  C   3.81106626143582      2.69443499847808     -1.76570786044132
  H   4.49692713158535      3.41848878062470     -2.18403961431660
  C   4.07317441945916      2.08940448896328     -0.54298880568282
  H   4.96260524515252      2.32628583531499      0.02322525657281
  C   3.17122988167652      1.16641250434688     -0.03977061310375
  H   3.33962486410369      0.67542671646993      0.90700148861905
  H   -3.12805434466624     -0.14804585202084     -4.12001745920712
  H   -1.89153120928361     -0.21695322348187     -5.40222400640218
  H   -2.61080688459126      1.34784303350999     -4.93848633496763
  H   3.91148965695497     -0.73947415379407      4.72559032541035
  H   4.42754329338304     -2.18613415914726      3.81595765568617
  H   3.37026206835289     -2.35568919817929      5.23901109623563
  C   -0.79386521378331      3.77820498128362      1.68974632818134
  C   -0.44680647988696      2.43272779628142      1.29004350521098
  N   -0.15659265831699      1.37821046086747      0.94428576428165
  H   -1.85067536342562      3.96054853951726      1.48906586810862
  H   -0.19392167060145      4.48615822889816      1.11755448882047
  H   -0.59133554048293      3.91389780656725      2.75303677110982
  C   1.57520024112576     -4.51057734925515     -1.45606745285329
  C   1.31253185154620     -3.14309850154705     -1.06836863950772
  N   1.08685315279834     -2.07097192438394     -0.72871812255623
  H   1.35271078340530     -4.64633358899153     -2.51525273874783
  H   0.94114843785581     -5.17564668385022     -0.86921061858489
  H   2.62131156637699     -4.75330854031653     -1.26402584520349
