# Supplementary material for: Prediction and Rationalization of Different Photochemical Behaviors of mer- and fac-Isomers of [Ru(pyridyltriazole)3]2+
Source: Inorg Chem. 2024 Sep 5;63(37):17287–97. doi: 10.1021/acs.inorgchem.4c03154 (PMC11409217; doi:10.1021/acs.inorgchem.4c03154)
Supplement: Supplementary file 2 — ic4c03154_si_002.zip [file ic4c03154_si_002.zip › DFT geometries/3-mlct.xyz]

53
Coordinates from ORCA-job trans-P2A2-MLCT
  Ru  0.54998181194351     -0.38540664549239      0.08825819735329
  N   2.42299850872351     -1.53678796595942      3.62256223578116
  N   -1.23473564352985      0.46489467196919     -3.54119117426605
  N   -1.33225191429966     -0.14290873165719     -2.36533558805865
  N   2.10168716684103      0.68242881847917     -0.69033606784563
  C   -2.26920240636871      0.27246055002411     -4.54697468457252
  C   3.57528059694579     -1.58128066643987      4.51275330858433
  N   1.33854692565412     -1.01276402905764      1.89574052252937
  C   0.57688617496915      0.99319611155085     -2.47024100365147
  C   -1.78017663803755     -2.78079388674537      2.81710825966738
  H   -1.56138283410660     -3.20036360348094      3.78843043710216
  N   -1.05327489110719     -1.49030093904716      0.93023294728710
  C   0.50856556594154     -1.77556565367838      2.66208451352834
  C   2.64569874299805      2.39792544325232     -2.35716048967160
  H   2.37788358237160      2.91340786178306     -3.27094094034660
  N   -0.23664022350375      0.18488363843997     -1.71019915224316
  C   -2.24733675535422     -1.68381620670368      0.35001157751990
  H   -2.38581936165633     -1.23727496896840     -0.62354198678381
  N   2.49905620916656     -0.86618028448400      2.47404523360363
  C   1.80608888820339      1.38457434125534     -1.89279804996646
  C   -3.01111302791315     -2.97540742939308      2.21188559175782
  H   -3.77636396225824     -3.55489555809435      2.70979125455277
  C   -0.09846761907399      1.17587587612805     -3.66929737966082
  H   0.14739116904109      1.71229501669628     -4.56747664914521
  C   -0.81688702702319     -2.03595017352373      2.15348472996465
  C   1.22019125905320     -2.11588998694649      3.79049067547740
  H   0.97255001343215     -2.69681701635785      4.66003132022944
  C   -3.24520198335715     -2.42219874831471      0.95707407154718
  H   -4.18801160160326     -2.56094668972027      0.44781718570029
  C   3.77555639314448      2.74529426792422     -1.65499228919057
  H   4.42849056202477      3.53152960442770     -2.00676852666889
  C   4.05166999353462      2.05725345807719     -0.42693640313315
  H   4.92078806542019      2.30857988877607      0.16496943483187
  C   3.21816037933823      1.07124860303136      0.00250841913624
  H   3.40771425999975      0.53952172824523      0.92254119568372
  H   -3.09847181332206     -0.24721944505052     -4.07729924915197
  H   -1.86582488515647     -0.32378783523371     -5.36373206928315
  H   -2.59380644054993      1.24156975526219     -4.91803480737298
  H   3.82264230092380     -0.57049720904662      4.82816966570369
  H   4.41343070985391     -2.02812390219676      3.98329285452226
  H   3.30957350323314     -2.18691284781775      5.37349743736945
  C   -0.73104641913584      3.72715315560310      1.66071870890734
  C   -0.38584643804175      2.38759781009423      1.25976207153416
  N   -0.09854683391495      1.33357142082296      0.91685164350785
  H   -1.78768346670743      3.90209508394532      1.45037916568281
  H   -0.12878077376002      4.43321974510033      1.08856222253660
  H   -0.53477779139918      3.85553826646552      2.72588486549137
  C   1.42491641211833     -4.47809598550205     -1.82240804698660
  C   1.25417009830092     -3.16346180646353     -1.25748821739009
  N   1.10038069193369     -2.12594774338760     -0.79750343661525
  H   0.79611100814181     -4.57448533569743     -2.70767488056032
  H   1.13323500360746     -5.22331149816995     -1.08114875072160
  H   2.46990475432036     -4.62352232472265     -2.09995990380712
