# Supplementary material for: Prediction and Rationalization of Different Photochemical Behaviors of mer- and fac-Isomers of [Ru(pyridyltriazole)3]2+
Source: Inorg Chem. 2024 Sep 5;63(37):17287–97. doi: 10.1021/acs.inorgchem.4c03154 (PMC11409217; doi:10.1021/acs.inorgchem.4c03154)
Supplement: Supplementary file 2 — ic4c03154_si_002.zip [file ic4c03154_si_002.zip › DFT geometries/fac1-gs.xyz]

61
Coordinates from ORCA-job gs
  Ru  0.12236460732079      0.00400954476950     -0.14654897412058
  N   -2.81036797251072      0.81887298471623      2.67158308537387
  N   -0.53850562766059     -1.84183286047144     -0.72589720736233
  N   -2.03684676306136      1.97774747548277     -3.07971075151428
  C   3.49396078334416     -0.21399075832525     -2.95733636737502
  H   4.30792758423061      0.43314764780737     -3.25125329595087
  N   -1.69987460816469      0.81225411127916     -2.51119696503695
  N   0.84736837474448      1.93649379191876      0.23420955459743
  C   -2.91563550220059      2.00881333974268     -4.24017940068166
  C   -4.08542318753902      1.39453270506187      3.08207940007001
  C   3.31677538947316     -1.46533500610005     -3.53630125351778
  H   3.99780099857261     -1.82653170668620     -4.29487173525395
  N   -1.38950182026366     -3.74818920664284     -1.03534208675726
  N   -1.52873486181899     -2.60326890694068     -0.35293226301091
  N   -1.25108155320054      0.30815867624816      1.34203204245380
  C   -0.66929773467102      2.45841751860773     -1.48175860986141
  C   0.90707597146075     -1.34920899015709      3.85329120821847
  H   0.34838373636934     -1.25400123988532      4.77376241352168
  N   1.06849795655933     -0.90012640710857      1.50044136538529
  C   -0.88439554065090     -0.14720196278891      2.57439350854585
  C   0.56836445503013      4.27075342253019     -0.25487784611008
  H   0.07614858317361      5.03893473046170     -0.83479329581741
  N   -0.87519437837026      1.10982057865774     -1.54646839933324
  C   2.24588106388899     -1.53928010482511      1.47815193188085
  H   2.74709271953626     -1.59048380911989      0.52331394684719
  N   -2.41283398923086      0.89738861300855      1.39385424432456
  C   0.26256207780440      2.93512877919082     -0.48012539566156
  C   -2.36226420765788     -4.81615347449952     -0.86809360470042
  C   2.13403337197043     -1.99189566256480      3.82168745528018
  H   2.55657751469111     -2.40702996187318      4.72657074806998
  C   -1.43089852421652      3.02047333324051     -2.48137805050643
  H   -1.58055705868241      4.03486751465621     -2.80585694780860
  C   0.39219362692404     -0.82106677272178      2.67804175881637
  C   0.24343922603869     -2.47903737326792     -1.64367713413487
  C   -1.90399816786908      0.18329368930967      3.43837656079791
  H   -2.05135364573577      0.01964249174753      4.49147438634794
  N   1.57134871248577     -0.54064915273139     -1.57635696267453
  C   2.81032514222929     -2.09583785547376      2.61238757115834
  H   3.76546818879321     -2.59533229466077      2.54145958143907
  C   1.50525166512041      4.59282849807264      0.71582797980312
  H   1.75952670750473      5.62554908248911      0.91328646388947
  C   2.11670426202535      3.56824371456752      1.42798063778888
  H   2.85816728602459      3.77334055473778      2.18680896412080
  C   1.39301336414574     -1.76180016697256     -2.14830835739167
  C   2.24865390458457     -2.24642018056241     -3.12791456318383
  H   2.07126521444908     -3.22120254288307     -3.55981176135261
  C   2.60499257158957      0.20945345056118     -1.98418231085714
  H   2.71676892129984      1.17285547042162     -1.50994725896637
  C   1.75880827297164      2.25870840444437      1.16194790624639
  H   2.20638209722062      1.43729677460150      1.69992198557552
  C   -0.31342067692726     -3.72209724554009     -1.84270671452635
  H   -0.03565482932280     -4.55265856229355     -2.46623641203509
  H   -3.26214153203788      0.99656109316453     -4.42482395838317
  H   -2.36036205904111      2.37859116873414     -5.10027934863344
  H   -3.76206325231334      2.65988986401118     -4.03347257987927
  H   -4.55653883422746      1.81865658528055      2.20049409909791
  H   -3.90947058207405      2.17499859447504      3.81947557641336
  H   -4.71378452553378      0.61499920706151      3.50827620005172
  H   -1.99171838728971     -5.69363579672428     -1.38905357298631
  H   -3.31539764804893     -4.50489952277934     -1.29134183977934
  H   -2.47420688125614     -5.03165588646004      0.19180464904876
