# Supplementary material for: Prediction and Rationalization of Different Photochemical Behaviors of mer- and fac-Isomers of [Ru(pyridyltriazole)3]2+
Source: Inorg Chem. 2024 Sep 5;63(37):17287–97. doi: 10.1021/acs.inorgchem.4c03154 (PMC11409217; doi:10.1021/acs.inorgchem.4c03154)
Supplement: Supplementary file 2 — ic4c03154_si_002.zip [file ic4c03154_si_002.zip › DFT geometries/fac1-MCpenta-red-tz.xyz]

61
Coordinates from ORCA-job fac-k1-MC-red-tz
  Ru  0.34892861269269     -0.40765023257848      0.16784520765664
  N   -1.68725982720818      0.41413641649046      3.70114304142770
  N   -0.10505671410849     -2.36612251367943     -0.34152388438830
  N   -2.79723196890554      2.35555339984967     -1.71024184897730
  C   2.44082093880101      0.21115445683919     -3.62247363820888
  H   2.97366103092316      1.02584634900954     -4.09130267851200
  N   -2.39430160028163      1.07929983346499     -1.60157247845540
  N   0.97996261920842      1.57975675589645      0.57012592635051
  C   -4.02840424806665      2.69231723947501     -2.41336908796478
  C   -2.77183941026976      1.11930070265350      4.36944568846162
  C   2.25598093094560     -1.00416448202745     -4.27273588620247
  H   2.64378324499841     -1.16032679262199     -5.26983858672973
  N   -0.48722847336725     -4.43578436621300     -0.50117164150093
  N   -0.63688462337210     -3.37511958524703      0.29817498197504
  N   -0.51803942858065     -0.25568258330228      2.07450852761957
  C   -0.95062444250907      2.36805610080250     -0.59483532476667
  C   1.98974014683845     -1.93647384299766      4.26466875548675
  H   1.58902923271384     -1.74163792204888      5.25002096938510
  N   1.82675252207878     -1.63638597290046      1.89291944607889
  C   0.10228232091643     -0.69027612959813      3.20720979277982
  C   0.64224640920646      3.94549707869241      0.49466453470102
  H   0.04711669209472      4.78182626940538      0.15706754149990
  N   -1.28090187658672      1.09104460030151     -0.92663069890410
  C   2.93601371094140     -2.35863027215170      1.73830510838359
  H   3.28640063760889     -2.49947783082855      0.72294405645669
  N   -1.59879951384191      0.41781437350088      2.37073482238396
  C   0.25164133291039      2.64858163218605      0.17227955801799
  C   -0.97179132330376     -5.74967700488330     -0.09976479413407
  C   3.14937326309058     -2.67690740953727      4.09619553248898
  H   3.67079549426298     -3.07412385182457      4.95666355437544
  C   -1.93588606639585      3.19071139955092     -1.10307971750003
  H   -2.09076799579947      4.25513398296817     -1.07626984414284
  C   1.34526012630353     -1.44480845922199      3.13256124320191
  C   0.38379474408960     -2.76862372995932     -1.55104203787191
  C   -0.66401288799599     -0.25445337139748      4.26552614313682
  H   -0.56145441751819     -0.36397167173627      5.33073247154463
  N   1.25670656435275     -0.59771216740819     -1.71600544828312
  C   3.62722083469260     -2.90516434900472      2.81096896292960
  H   4.52310516587274     -3.48501094862175      2.63961758022074
  C   1.79010998790202      4.14582393301875      1.24211903749922
  H   2.10663682054667      5.14621451725541      1.50462383538405
  C   2.52840229385815      3.04165676288431      1.65203059007048
  H   3.42928067004451      3.14749441322658      2.23860085178959
  C   1.08839288991456     -1.79138580758641     -2.34423544792189
  C   1.56786476492656     -2.01713216239379     -3.62641291560997
  H   1.39742945326823     -2.97251228002752     -4.10271204026014
  C   1.92455556670414      0.37711299697366     -2.35095960593196
  H   2.04091555240042      1.30794741972843     -1.81678999453812
  C   2.09037318989142      1.78108001521071      1.29819070571161
  H   2.63199173182661      0.89626477832670      1.59965717820824
  C   0.13252187041226     -4.11716706375177     -1.65163875381106
  H   0.35287989669879     -4.84595086735903     -2.41092782164990
  H   -4.44461415568104      1.77296403080899     -2.81451077065576
  H   -3.80368173955126      3.38197441346762     -3.22417716569583
  H   -4.72897252862431      3.15121262361432     -1.71790803684016
  H   -3.39714921504038      1.56946183385409      3.60434087619570
  H   -2.35055386529340      1.89233360749459      5.00910422264055
  H   -3.35121234285364      0.41568229356428      4.96408465010566
  H   -0.41585335580749     -6.49839827466785     -0.65555778369667
  H   -2.03411504457030     -5.83157281063958     -0.32501771126335
  H   -0.79493419840477     -5.87254947429920      0.96573025024925
