# Supplementary material for: Prediction and Rationalization of Different Photochemical Behaviors of mer- and fac-Isomers of [Ru(pyridyltriazole)3]2+
Source: Inorg Chem. 2024 Sep 5;63(37):17287–97. doi: 10.1021/acs.inorgchem.4c03154 (PMC11409217; doi:10.1021/acs.inorgchem.4c03154)
Supplement: Supplementary file 2 — ic4c03154_si_002.zip [file ic4c03154_si_002.zip › DFT geometries/fac1-mc_trans.xyz]

61
Coordinates from ORCA-job mc_trans
  Ru  0.00926282100759     -0.17669344829037     -0.22601910313902
  N   -2.53025678011947      1.26722520120498      2.71598000217673
  N   -0.34591795040861     -2.54621979326540     -0.91447181249572
  N   -2.12370322471274      1.67078278292284     -3.29641107628101
  C   3.26996963853734      0.12155314828063     -3.09823671575309
  H   3.89769111662413      0.94188464740600     -3.41468657090698
  N   -1.69403812723050      0.57099949633520     -2.67575712726549
  N   0.69976422481164      2.24897265377053      0.09804480981878
  C   -2.95827180962027      1.57938197362742     -4.48697109921364
  C   -3.63112379971693      2.10658950287267      3.17152049710337
  C   3.41765504369513     -1.15509736510519     -3.62671520625834
  H   4.17247101729516     -1.36341993253302     -4.37262766051419
  N   -0.41408143523277     -4.65256804439191     -1.19699571313323
  N   -1.00739767080544     -3.61879892421029     -0.57736655216093
  N   -1.22207761071022      0.36443414443234      1.33179858218955
  C   -0.88950819383911      2.34396905220954     -1.65501485653867
  C   0.94229045663959     -1.30516605203056      3.82567868779387
  H   0.47229466306675     -1.07065540499813      4.77040869388059
  N   0.95448926724587     -1.08218196107971      1.43406109739606
  C   -0.80121348778257     -0.01385652578485      2.57370198572104
  C   -0.15670670062410      4.41392437960576     -0.45718138651548
  H   -0.80734019891397      5.02283735096178     -1.06965580247269
  N   -0.95316037559669      0.98031941870316     -1.67916598442282
  C   2.06511523175149     -1.83167368084082      1.38868443515128
  H   2.48418590435767     -2.01612506129457      0.41134978525017
  N   -2.26779425542690      1.14369963582856      1.41358559207871
  C   -0.09350719161158      3.03642960308959     -0.64906536988261
  C   -0.88532953546191     -6.01632449408250     -1.00694773676242
  C   2.09382878657999     -2.07300689273650      3.76584990861153
  H   2.54283152965915     -2.45495162452074      4.67236545721540
  C   -1.65550414603845      2.78761231191216     -2.70956406844492
  H   -1.89101364414803      3.77081346461489     -3.07575650179757
  C   0.39095050321019     -0.82621140682208      2.64619996587207
  C   0.67955505855041     -2.87921702115587     -1.74384009779651
  C   -1.65930377292443      0.57304196704244      3.47545396508823
  H   -1.71173808816449      0.55959974669463      4.54991600297864
  N   1.47762638455824     -0.63508397872546     -1.70761424546699
  C   2.66123491875281     -2.34421969764296      2.52625306180867
  H   3.55753129915851     -2.94024643568958      2.43552108891669
  C   0.61532863746283      4.98088541743318      0.54540931652733
  H   0.57401318250040      6.04684147032584      0.72710522241186
  C   1.42917890395967      4.16282364398925      1.32138688200225
  H   2.04346955868146      4.56841810260282      2.11299911420378
  C   1.60334739211531     -1.87437778619339     -2.23374216443112
  C   2.57488061607996     -2.16106361044264     -3.18946367746339
  H   2.65755946536042     -3.16189776539545     -3.58879403373042
  C   2.29338649049610      0.33807295467799     -2.14505098527597
  H   2.15014695654701      1.31155123646985     -1.70158091166645
  C   1.43840583939005      2.79999275308967      1.06049441933380
  H   2.05971324196656      2.12518056072163      1.63673984432737
  C   0.63444004363272     -4.24572713891023     -1.92796057441571
  H   1.24494415338538     -4.93047431502647     -2.48897902016226
  H   -3.26026484086554      0.54353723158388     -4.60791063534584
  H   -2.38571315518314      1.90940751567151     -5.35183062427676
  H   -3.83451705537253      2.20959504757194     -4.35464160670918
  H   -4.12466785980022      2.51545641165088      2.29519466132005
  H   -3.23124770027295      2.91270520095535      3.78354378832046
  H   -4.32737286757851      1.50316333866474      3.75019946388188
  H   -0.31976180253977     -6.66475319896512     -1.66855496807634
  H   -1.94358864903222     -6.06819170681762     -1.25448958420664
  H   -0.71984041734549     -6.31319809997222      0.02741714160226
