# Supplementary material for: Prediction and Rationalization of Different Photochemical Behaviors of mer- and fac-Isomers of [Ru(pyridyltriazole)3]2+
Source: Inorg Chem. 2024 Sep 5;63(37):17287–97. doi: 10.1021/acs.inorgchem.4c03154 (PMC11409217; doi:10.1021/acs.inorgchem.4c03154)
Supplement: Supplementary file 2 — ic4c03154_si_002.zip [file ic4c03154_si_002.zip › DFT geometries/fac1-mlct.xyz]

61
Coordinates from ORCA-job mlct
  Ru  0.12257160693492     -0.06516276106674     -0.11267357984266
  N   -2.73179781080350      0.94300394124912      2.69753124524625
  N   -0.52099636696724     -1.89760297405864     -0.72077765779869
  N   -1.95541960537376      1.90117155518519     -3.14680925464750
  C   3.44730952679349     -0.17094612453322     -2.97809966333864
  H   4.25324249385691      0.48946260867908     -3.26346831844431
  N   -1.61986215452316      0.74246911425478     -2.58018579094030
  N   0.76095778414056      1.89865505869486      0.30930344830312
  C   -2.77944733805233      1.92683201668065     -4.34969627659383
  C   -3.97580203805308      1.58061372850776      3.11060053863885
  C   3.26201130284186     -1.40001943520762     -3.59943761259266
  H   3.92951612866659     -1.72777226532599     -4.38454038370911
  N   -1.38300261270596     -3.78041072478987     -1.06139613879546
  N   -1.49997732334731     -2.67018425458709     -0.33763554831224
  N   -1.24731523627228      0.26660338221091      1.36834253257413
  C   -0.69796066942576      2.40036542371045     -1.46660572556876
  C   1.01734666958566     -1.25210377241343      3.88478893250222
  H   0.51887944792378     -1.08185589263634      4.83107550487266
  N   1.08118485155870     -0.90797098869009      1.46038848464602
  C   -0.82761670728444     -0.10581116920734      2.62567497326773
  C   0.43925786973659      4.22324731432048     -0.16132243999632
  H   -0.04574559472560      4.98760749664921     -0.75157358560777
  N   -0.86506676992467      1.05143043299893     -1.56402350371564
  C   2.21669273586787     -1.66918727920145      1.42386162857405
  H   2.65706127650691     -1.81424625099881      0.44803127239621
  N   -2.39220881815662      0.91681354730710      1.41307392896161
  C   0.17713124492216      2.88580075340240     -0.41806769172352
  C   -2.35576022396101     -4.85388028794302     -0.90800396081820
  C   2.19868251841624     -1.94834946928378      3.82509513328170
  H   2.66269897387736     -2.32967605886870      4.72377342480190
  C   -1.41261308093829      2.95462333518299     -2.50369559876396
  H   -1.57076796008295      3.96839870656445     -2.82572090402080
  C   0.42427521935450     -0.75370474646381      2.71999639195080
  C   0.23250515314422     -2.49696639294123     -1.68581005298586
  C   -1.82519936087280      0.33618939229540      3.49021402995530
  H   -1.94987614934506      0.26713255847757      4.55591972082028
  N   1.55980698613547     -0.56263096617313     -1.57816223002971
  C   2.79907825210467     -2.18384303436258      2.53875085402904
  H   3.71191382461689     -2.75456664132110      2.44754679475194
  C   1.32931148620031      4.55117151428367      0.85114198628214
  H   1.55197307995074      5.58667244765763      1.07031487199102
  C   1.93401969999375      3.53405974109723      1.57797906853549
  H   2.63754327248319      3.74735516063923      2.36947505191856
  C   1.37058987599848     -1.76176934556012     -2.18948932591409
  C   2.20631380298484     -2.20477950983340     -3.20274036752613
  H   2.02523309775976     -3.16277285698826     -3.66865223453983
  C   2.57675500585912      0.21341629258324     -1.97281806929203
  H   2.69253046217942      1.15825982700775     -1.46320582957666
  C   1.62089110207578      2.21957011525508      1.28398573116177
  H   2.05947071831008      1.39634396367689      1.82561983896867
  C   -0.33215254063704     -3.73155738017967     -1.90523363383581
  H   -0.07822425315014     -4.54201532274985     -2.56425896747211
  H   -3.10294309779515      0.91127809282123     -4.55526265713300
  H   -2.18538014259846      2.31017140184153     -5.17696483621168
  H   -3.64062078009128      2.56761373573323     -4.17656839935561
  H   -4.43282547902977      2.02329379445084      2.23078447094635
  H   -3.75412217164252      2.35373066902318      3.84313844633773
  H   -4.63782994014423      0.83497301583365      3.54737346574996
  H   -1.99453355071751     -5.71415341900709     -1.46222285204485
  H   -3.31299997931640     -4.52399318830453     -1.30620830174765
  H   -2.44708771484248     -5.09649762557883      0.14744962142989
