# Supplementary material for: Prediction and Rationalization of Different Photochemical Behaviors of mer- and fac-Isomers of [Ru(pyridyltriazole)3]2+
Source: Inorg Chem. 2024 Sep 5;63(37):17287–97. doi: 10.1021/acs.inorgchem.4c03154 (PMC11409217; doi:10.1021/acs.inorgchem.4c03154)
Supplement: Supplementary file 2 — ic4c03154_si_002.zip [file ic4c03154_si_002.zip › DFT geometries/GSpenta_py.xyz]

61
Coordinates from ORCA-job mer-GSpenta-PY
  Ru  0.37385666305833     -0.49984854312364      0.03750832370475
  N   2.63674103190035     -1.85910294140634      3.22301026551115
  N   -0.99930479025720     -4.33237439374834      0.08402290365725
  N   -1.49718394279663      0.36310142127590     -3.60213583755140
  C   3.29813958311597     -2.88907497269691     -1.96479028397729
  H   4.34542911786882     -2.70387481285039     -2.15630396531529
  N   -1.55704851868313     -0.25894464916861     -2.42329217113579
  N   1.78216005786988      0.92288375933864     -0.72700269806906
  C   -2.46319932621667      0.04443524315253     -4.64348465829797
  C   3.93390631833755     -2.05381195744851      3.85380579257804
  C   2.65577423446505     -4.02486495388485     -2.42862778185694
  H   3.18236467313038     -4.77326234271313     -3.00498786185842
  N   -2.86113195946388     -3.95419740645209     -0.89263280337453
  N   -2.28058286712354     -4.57311954705516      0.14721814717905
  N   1.31146536826979     -1.16963567195695      1.73704224263882
  C   0.23306630589864      1.00813769444023     -2.49148538801588
  C   -1.81818674414508     -2.46600382279880      3.21097564874138
  H   -1.51549470233757     -2.89758424094490      4.15432059429790
  N   -1.19881601919219     -1.43608154110017      1.13368171998720
  C   0.56239794037726     -1.89494177938432      2.62024504904254
  C   2.19493368727165      2.57098891661164     -2.42335451115645
  H   1.89232280322104      3.03236793616666     -3.35237902350813
  N   -0.50769056640682      0.12906171867525     -1.75065427290891
  C   -2.49630626438773     -1.33433883817430      0.81614863854076
  H   -2.71880055793717     -0.88600135692752     -0.14131875176768
  N   2.56388962201362     -1.15365785917306      2.09460579417071
  C   1.44539215988240      1.53058992028457     -1.89442776676307
  C   -4.29995642679175     -4.01932264960771     -1.08507619639717
  C   -3.15730105342194     -2.38226351593420      2.85817617632485
  H   -3.92067755535910     -2.76611435196874      3.52076531302781
  C   -0.41304713524896      1.15795473324385     -3.69474904658620
  H   -0.18659480140699      1.72811365151399     -4.57751607500163
  C   -0.86070157244635     -1.97005956445664      2.34010195374347
  C   -0.75065017125181     -3.53517871423733     -0.99371759049844
  C   1.43127522937205     -2.34151847348314      3.59086548498254
  H   1.29432554545173     -2.94070053152150      4.47324713442231
  N   1.26087198287177     -2.09006620841199     -0.96061189053940
  C   -3.50167283176322     -1.78713988155979      1.65242126886386
  H   -4.53337729979873     -1.68096799584940      1.34843719544523
  C   3.31769633532210      3.00730012433640     -1.73760150590272
  H   3.91688884289296      3.81640357142192     -2.13205364812387
  C   3.65230963665627      2.39593350687646     -0.53577579678640
  H   4.51293022835530      2.71124979080132      0.03654858621656
  C   0.63758243253048     -3.22251892048609     -1.37656207458130
  C   1.31675265017348     -4.18363780230889     -2.11874537628889
  H   0.77425033072087     -5.06205201190893     -2.43658073984082
  C   2.57630131566921     -1.96050338630989     -1.24298117534514
  H   3.05972980477078     -1.07352485503606     -0.87760384788922
  C   2.86814179977450      1.35621458684907     -0.06841823230413
  H   3.10706804072316      0.84156432856190      0.85143536786997
  C   -1.94488036426119     -3.29944107765726     -1.63190763502952
  H   -2.19798431624795     -2.72823797011486     -2.50451045096181
  H   -3.34386934877248     -0.37735251040896     -4.16869227905771
  H   -2.02213503480144     -0.67743870833753     -5.32981526600321
  H   -2.72461570452355      0.95485766397005     -5.17606427824523
  H   4.63643981015395     -1.38359094408743      3.36902807895970
  H   4.25081621195118     -3.08629215272171      3.71513280415593
  H   3.85978428741142     -1.81413367895013      4.91211204752516
  H   -4.52190824411785     -4.44658984146131     -2.06128286826188
  H   -4.73209730710971     -3.02280894534524     -1.01339307383558
  H   -4.71008862521143     -4.65248224434708     -0.30411970854971
