# Supplementary material for: Prediction and Rationalization of Different Photochemical Behaviors of mer- and fac-Isomers of [Ru(pyridyltriazole)3]2+
Source: Inorg Chem. 2024 Sep 5;63(37):17287–97. doi: 10.1021/acs.inorgchem.4c03154 (PMC11409217; doi:10.1021/acs.inorgchem.4c03154)
Supplement: Supplementary file 2 — ic4c03154_si_002.zip [file ic4c03154_si_002.zip › DFT geometries/GSpenta_ru_pytz2_mecn.xyz]

47
Coordinates from ORCA-job trans-P2A1-MC-verytight
  Ru  0.33720746806236     -0.20460771935323      0.02377157185257
  N   2.71184851406886     -1.46279674641812      3.20746898600283
  N   -1.98846598479811      0.90116261545793     -3.24996468561714
  N   -1.90799272864105      0.24507223324088     -2.09227182375556
  N   1.80802819028609      0.89653199682937     -1.02722189792941
  C   -3.23118802133256      0.88478601934958     -4.01068807609769
  C   3.96396974537558     -1.47860622038972      3.95280331917698
  N   1.38720067814610     -0.90267094951836      1.66397922453625
  C   0.03086101714844      1.17003227720467     -2.54272541569281
  C   -1.53270152625325     -2.80922196011049      2.90871858623302
  H   -1.16083955888135     -3.28579097832482      3.80499903155419
  N   -1.10796363880702     -1.37956709484680      1.02714146963492
  C   0.69073226300215     -1.72259596457434      2.50213107031021
  C   2.26870024642371      2.21357919101283     -2.98101855292437
  H   1.91359691657794      2.63783677724352     -3.90976592721814
  N   -0.68449051580855      0.40788973805501     -1.66675232349588
  C   -2.37451207317297     -1.55510620652153      0.62681968194864
  H   -2.66565679917715     -1.04141176739316     -0.27764699058359
  N   2.61049739352676     -0.74141554199673      2.09093506096283
  C   1.41069388417499      1.45151070635995     -2.20260432278237
  C   -2.83938895762984     -2.99095004451952      2.48186654817892
  H   -3.51440462155639     -3.62061000634640      3.04591284911205
  C   -0.82051129463521      1.48955230262058     -3.57535385869427
  H   -0.69204290055157      2.06585271429911     -4.47435237261851
  C   -0.69079156127423     -1.99743048386198      2.16363664799276
  C   1.55640060379067     -2.08802811922999      3.50728341583376
  H   1.44480423614113     -2.71674570338412      4.37276837614721
  C   -3.26582930854733     -2.35248149125992      1.32502404584234
  H   -4.27671063592707     -2.46447456083753      0.95922940158124
  C   3.56881879335400      2.41626954844271     -2.54359990032852
  H   4.25584473977131      3.00898302170194     -3.13258906184495
  C   3.97203173731031      1.85029894802974     -1.34157336233040
  H   4.97560253084382      1.98507709206263     -0.96350158725342
  C   3.06573557787951      1.09893764691485     -0.61229634810570
  H   3.33758634418863      0.64373028748720      0.32876723945093
  H   -4.05667402015831      1.10288164658199     -3.33763974744167
  H   -3.36451327170646     -0.09587149166659     -4.46423924673934
  H   -3.16380129696581      1.64717709332360     -4.78156399613627
  H   4.12296715375438     -0.50430833733526      4.41140617723081
  H   4.77796230121025     -1.70995606853298      3.26997660754377
  H   3.88859742810576     -2.24447320486826      4.71938883797914
  C   -0.93440336263120      3.49208676212211      2.29271015889659
  C   -0.52871115200193      2.31361608167813      1.56068205503238
  N   -0.20646709917783      1.37674146805296      0.98313777381129
  H   -2.02139629623532      3.51107405095584      2.38431119699989
  H   -0.60085151760828      4.38536913541354      1.76250042262831
  H   -0.48797961966412      3.47537130684906      3.28809974111597
