# Supplementary material for: Prediction and Rationalization of Different Photochemical Behaviors of mer- and fac-Isomers of [Ru(pyridyltriazole)3]2+
Source: Inorg Chem. 2024 Sep 5;63(37):17287–97. doi: 10.1021/acs.inorgchem.4c03154 (PMC11409217; doi:10.1021/acs.inorgchem.4c03154)
Supplement: Supplementary file 2 — ic4c03154_si_002.zip [file ic4c03154_si_002.zip › DFT geometries/GSpenta_tz.xyz]

61
Coordinates from ORCA-job mer-GSpenta-greenTZ
  Ru  -0.12828694564924      0.33355466074417      0.07957599947663
  N   2.52444491019310     -0.81372715097109      3.08505750884710
  N   0.52672041412800     -1.02271361712775     -1.27560065643985
  N   -2.62506633903360      1.34152554409399     -3.10604553373237
  C   5.26753049215995      0.94286963197049     -1.14578653372581
  H   6.17256898385208      1.51413528855822     -0.99185573936444
  N   -2.42221441281277      0.59261298503641     -2.02106589857729
  N   0.98978569176357      1.98164263566467     -0.68355095337538
  C   -3.74672515188035      1.05262341990380     -3.98845391734584
  C   3.83848219548182     -0.76192515270765      3.70904095561944
  C   4.86117728620200     -0.02155459181134     -0.23657557502630
  H   5.44919463225368     -0.23268005849908      0.64692558382313
  N   0.24400539969857     -2.51270202171889     -2.74952617531022
  N   -0.36553769421052     -1.85412998049416     -1.77754907993605
  N   1.05910966193241     -0.32771932046504      1.64652677232448
  C   -0.79157056248362      2.04869398989449     -2.21772201505613
  C   -1.46331200861894     -2.79618882281513      2.76417604987806
  H   -0.99266329651303     -3.28468499837041      3.60541996278612
  N   -1.32970038176608     -1.17412430122873      0.99708779123871
  C   0.55896412260866     -1.36158245082544      2.38675219154461
  C   1.05645764893983      3.74355554289136     -2.31419511704851
  H   0.60569442850561      4.22719117515635     -3.16912527655912
  N   -1.31709110501380      1.02497082008322     -1.48049919523688
  C   -2.57219691399113     -1.50407265370128      0.62244131095894
  H   -2.96677902834508     -0.97783549027305     -0.23431762344977
  N   2.24332267644921      0.01093942416584      2.07732018683909
  C   0.45422573459880      2.62651009994818     -1.75497545689275
  C   -0.50294213603927     -3.46651790451095     -3.55728572234368
  C   -2.75185506557964     -3.12416671642991      2.37265034751536
  H   -3.30864648372114     -3.87908553691081      2.91081103337723
  C   -1.64727614255880      2.25460279324439     -3.27396323261931
  H   -1.63224594629024      2.94108723713741     -4.10181692539878
  C   -0.77698040063934     -1.81859503988903      2.05945838633390
  C   1.71882178018248     -1.15341596651136     -1.93474904334479
  C   1.51864001892034     -1.68149023865189      3.31934415361135
  H   1.56492218392441     -2.42239129641600      4.09740880326497
  N   3.35073088081540      0.50626270878838     -2.52088631461344
  C   -3.31429146352534     -2.46775098683201      1.28529359690072
  H   -4.31220122294014     -2.69973934283033      0.94176969317657
  C   2.22247268068278      4.23314006388650     -1.74640670802041
  H   2.70888046170727      5.10320455324703     -2.16552333506978
  C   2.75164777294943      3.59162700517975     -0.63473209052848
  H   3.65518015765563      3.94257925907923     -0.15800114659289
  C   2.95813515253456     -0.41350320797936     -1.62813195275024
  C   3.68414747354532     -0.71533958437607     -0.48231588312545
  H   3.33754063612772     -1.48642647088291      0.18895273885595
  C   4.48328680141220      1.16624625336540     -2.27241007663281
  H   4.77699497236777      1.91010386499472     -3.00427836059132
  C   2.11267272616536      2.46915677852976     -0.13715552896260
  H   2.50643858844741      1.92681704008255      0.70925658201754
  C   1.52349583348038     -2.11955632351083     -2.89228092375890
  H   2.18863012735846     -2.54224266635865     -3.62394983516829
  H   -4.53056698835072      0.58723740965838     -3.39780983954619
  H   -3.41961992225224      0.37671749776249     -4.77679889093842
  H   -4.10475560496531      1.98325898772419     -4.42028749011833
  H   4.19481378744115      0.26343832667128      3.66657700106228
  H   4.51988492199132     -1.41804938220800      3.17025897900971
  H   3.75122128394072     -1.08923803483386      4.74107784109593
  H   0.20655933848110     -4.08610124446592     -4.09829331468917
  H   -1.13462833448142     -2.92259589431069     -4.25850015204842
  H   -1.11184830723713     -4.08175854854498     -2.89946195561893
