# Supplementary material for: Prediction and Rationalization of Different Photochemical Behaviors of mer- and fac-Isomers of [Ru(pyridyltriazole)3]2+
Source: Inorg Chem. 2024 Sep 5;63(37):17287–97. doi: 10.1021/acs.inorgchem.4c03154 (PMC11409217; doi:10.1021/acs.inorgchem.4c03154)
Supplement: Supplementary file 2 — ic4c03154_si_002.zip [file ic4c03154_si_002.zip › DFT geometries/MCpenta_py.xyz]

61
Coordinates from ORCA-job mer-MCpenta_blue
  Ru  0.47220070971061     -0.48056367759914     -0.00414768807710
  N   2.37333994059196     -1.53824385321627      3.50925908772760
  N   -0.37893270749584     -3.85962004835250      0.26870273422199
  N   -1.27651645313500      0.57033442842900     -3.61693509884275
  C   3.24668177129231     -2.48021996001766     -2.91346476258328
  H   4.19996264773757     -2.18060776510289     -3.32479167408343
  N   -1.35219553269116     -0.14588865470518     -2.49080600518117
  N   1.87487566977790      1.01266256428805     -0.57967349157137
  C   -2.22894435217143      0.34157338997301     -4.69340106550040
  C   3.57276319241535     -1.73097527212996      4.31068958247117
  C   2.51693840146345     -3.53044860891227     -3.45238090723691
  H   2.88651628330044     -4.08275080159509     -4.30587861837959
  N   -2.35261633685539     -4.17471468734200     -0.49059938261876
  N   -1.58051009484871     -4.23555011897006      0.60786763471192
  N   1.26274574316042     -1.06382994920201      1.78265594957895
  C   0.40061889355342      1.17430678533875     -2.40448490733087
  C   -2.07650236036492     -1.86710885313466      3.15483479319067
  H   -1.87559833057679     -2.21167228518279      4.15925520888233
  N   -1.24208322886762     -1.05446780987527      1.05948970046907
  C   0.36561494327238     -1.48425914777097      2.72112875309688
  C   2.38454141582992      2.69629784412549     -2.20759576483032
  H   2.12934234027369      3.19708831253643     -3.13043793150922
  N   -0.33710383655098      0.22277698874353     -1.75930691269568
  C   -2.49767163310567     -0.99989233445452      0.59170488040946
  H   -2.61617252354354     -0.65853731771017     -0.42623999317480
  N   2.47745299469398     -1.09984310769864      2.25219926708359
  C   1.58703670818685      1.66366799033727     -1.73813421424300
  C   -3.76001712375526     -4.53729721950519     -0.43489538419643
  C   -3.37057002314757     -1.81175586205662      2.66109428407438
  H   -4.20260249384222     -2.11605667833728      3.28104745803577
  C   -0.21370412145478      1.39711738563525     -3.61466179371853
  H   0.02017312559051      2.04286205484225     -4.44178694644917
  C   -1.02834808087762     -1.48007863847942      2.33587396025134
  C   -0.36854436811156     -3.55596338891613     -1.06149002567013
  C   1.09462702479670     -1.79264690821229      3.84767762903400
  H   0.81830215592818     -2.16053598785217      4.81965136291296
  N   1.54712024324291     -2.10442136344704     -1.27144338320649
  C   -3.58440859091977     -1.36903314444246      1.36151632801399
  H   -4.57750545324186     -1.31117750544401      0.93978710865249
  C   3.50198768754492      3.06665122998018     -1.47568835012616
  H   4.14079532726605      3.86502846293833     -1.82780235947084
  C   3.78742081949083      2.40423551567201     -0.28707110768440
  H   4.64560851339095      2.66837370004432      0.31386568139589
  C   0.85862005257617     -3.15537485970834     -1.75855505379761
  C   1.31007269642033     -3.87337725440144     -2.86214574250485
  H   0.72651001492857     -4.70679444088460     -3.22752855413118
  C   2.72512273422713     -1.79625334089058     -1.82917815220721
  H   3.26072859329772     -0.96356587676170     -1.39826793850040
  C   2.95385992618814      1.38178774703018      0.12683045115178
  H   3.14495361173331      0.83031770214158      1.03589762711956
  C   -1.63803226155181     -3.76391148137685     -1.55436345221197
  H   -2.06745717210938     -3.64154065340651     -2.53278769279231
  H   -3.09130553175321     -0.16693441599716     -4.27343113175460
  H   -1.76266302424108     -0.27639369293474     -5.45926506633737
  H   -2.52508498821168      1.29885167834834     -5.11382602356890
  H   4.34094726302920     -1.06253376484686      3.93460346057928
  H   3.90381370948141     -2.76523970899605      4.22615632811532
  H   3.34257530991216     -1.49026211355323      5.34525685284741
  H   -3.93528737337824     -5.42530542907913     -1.03953364174059
  H   -4.36552930849820     -3.71558134991624     -0.81150921628004
  H   -4.01146315900420     -4.74150444798545      0.60156331018015
