# Supplementary material for: Prediction and Rationalization of Different Photochemical Behaviors of mer- and fac-Isomers of [Ru(pyridyltriazole)3]2+
Source: Inorg Chem. 2024 Sep 5;63(37):17287–97. doi: 10.1021/acs.inorgchem.4c03154 (PMC11409217; doi:10.1021/acs.inorgchem.4c03154)
Supplement: Supplementary file 2 — ic4c03154_si_002.zip [file ic4c03154_si_002.zip › DFT geometries/MCpenta_ru_pytz2_mecn.xyz]

47
Coordinates from ORCA-job trans-P2A1-MC
  Ru  0.31157359618624     -0.15286378898706      0.25255872415338
  N   2.88334792636893     -1.88687390435021      2.98993819114738
  N   -1.91403608777158      0.77963544089453     -3.13705516712157
  N   -1.86490320391640      0.16568592851093     -1.95741984224477
  N   1.76520778029732      0.98696326095802     -0.74975208286373
  C   -3.10482303626482      0.66638770210966     -3.96942365034840
  C   4.22713766451851     -2.10757141229797      3.50843042082858
  N   1.42506582136018     -1.02944361332776      1.73591817437709
  C   0.05156988603351      1.17100260082270     -2.34070135363841
  C   -1.47414098969927     -2.94583005132567      3.00114802849804
  H   -1.07762499545966     -3.52392199235101      3.82370455982745
  N   -1.09490578514461     -1.37916986298024      1.22106524544310
  C   0.78035861264232     -1.95212701351957      2.50952766797080
  C   2.23914227783370      2.35579002265671     -2.66340846173386
  H   1.91335264605915      2.76760382553954     -3.60732401974859
  N   -0.67370351652383      0.40287143559072     -1.47591420315867
  C   -2.39765299694892     -1.43736739984054      0.90839043855719
  H   -2.71970557573846     -0.82790411523556      0.07642758587623
  N   2.69731903503969     -0.99054616113599      2.02775738271841
  C   1.39281647806331      1.52869958949223     -1.93982459920421
  C   -2.81814629750121     -3.00292304536420      2.66517182884804
  H   -3.49260269555655     -3.63591002843855      3.22542332317947
  C   -0.76017544579600      1.41656531430489     -3.42262319807855
  H   -0.61048204682582      1.96123237929369     -4.33730534176567
  C   -0.63450010788309     -2.12313559403674      2.26460786750719
  C   1.73472444296524     -2.50927116522406      3.33001094511468
  H   1.69228010552020     -3.27049048457984      4.08866420716708
  C   -3.28554282458790     -2.23778473372566      1.60369771350372
  H   -4.32483806529611     -2.25762521386838      1.30797056793845
  C   3.49398718332827      2.64367760291335     -2.15063968594787
  H   4.17160517821882      3.28588394263069     -2.69630966979089
  C   3.86685599933195      2.09903996455368     -0.92864030434556
  H   4.83243760020588      2.30579645396559     -0.48978591326687
  C   2.98146872091726      1.27294577475163     -0.26173149067744
  H   3.23913531470413      0.82051049444606      0.68371572023099
  H   -3.90744144329209      0.27883169947106     -3.34965976566650
  H   -2.90210577134708     -0.01586754532170     -4.79263719153827
  H   -3.36260535749704      1.64979390838042     -4.35383421417497
  H   4.89930718622235     -1.45766176277024      2.95830603914495
  H   4.50168968451101     -3.14842232014210      3.34865277469836
  H   4.25060466788144     -1.86217102167219      4.56842149457268
  C   -1.32844108286352      4.21013239060748      1.35020628422717
  C   -0.82906380760934      2.85445000239921      1.31744403577459
  N   -0.42987786873911      1.77802570013764      1.27445635922683
  H   -2.18244785525815      4.29542577886864      0.67767255916499
  H   -0.54247486919109      4.89057309826582      1.01970142645175
  H   -1.63734608149781      4.46965791893032      2.36310058916607
