# Supplementary material for: Prediction and Rationalization of Different Photochemical Behaviors of mer- and fac-Isomers of [Ru(pyridyltriazole)3]2+
Source: Inorg Chem. 2024 Sep 5;63(37):17287–97. doi: 10.1021/acs.inorgchem.4c03154 (PMC11409217; doi:10.1021/acs.inorgchem.4c03154)
Supplement: Supplementary file 2 — ic4c03154_si_002.zip [file ic4c03154_si_002.zip › DFT geometries/MCpenta_tz.xyz]

61
Coordinates from ORCA-job mer-MCpenta-green-tz
  Ru  0.41983076096515     -0.11583365729414     -0.06330146606813
  N   2.91559460271280      0.29059226719176      3.23186242218057
  N   -0.71514119290701     -1.07616615019023     -1.50299599185584
  N   -1.70628686378574      3.06486315967275     -1.96733368692053
  C   4.11004461514684     -0.98524997810947     -2.21669343936704
  H   5.15833956450280     -0.76823627554208     -2.06795260676000
  N   -1.09402586439884      1.88541935479110     -2.02736013121591
  N   2.04573690483689      2.98416034989696      0.41525430314602
  C   -2.75713680290954      3.40628410162791     -2.91460088459921
  C   4.21570700065432      0.18449789508904      3.88290986519734
  C   3.66101005437068     -1.69161310401161     -3.32665619586460
  H   4.35855233883694     -2.04846892949656     -4.07189133586420
  N   -2.11177628276499     -2.04018264841963     -2.75105413158112
  N   -1.99040720241256     -1.32008804149060     -1.63696504869661
  N   1.53868974102454      0.20628724704003      1.63733520456224
  C   -0.16404581395790      3.09339873598383     -0.45554434657713
  C   -1.44260025407047      1.22786979903537      3.57863714641403
  H   -1.05594590515054      1.44355981178426      4.56444856053528
  N   -1.03483066397590      0.48494280051683      1.33318953077938
  C   0.82874454709776      0.55092198559555      2.75282711765200
  C   0.38160917972481      4.04714212064670      1.78204359026560
  H   -0.64966649843729      4.34410343224411      1.91527763931876
  N   -0.15835418264697      1.89706720799088     -1.10901149480071
  C   -2.32807571304399      0.68884064417496      1.04344360776562
  H   -2.63578237107553      0.46387293946666      0.03278333541017
  N   2.80260961015770      0.04500647542731      1.92796008979328
  C   0.78654584083634      3.39720466611920      0.61683021992893
  C   -3.42985817974906     -2.46790808598840     -3.20589642238992
  C   -2.77860431065114      1.42877705677070      3.27184231600486
  H   -3.46004659756858      1.79743792994454      4.02610458970594
  C   -1.17239657896801      3.84784045021183     -1.00754265764377
  H   -1.52315995289670      4.84514783174007     -0.81176285263613
  C   -0.59099463622424      0.75952111861378      2.58840455159757
  C   -0.00392061707665     -1.63915137101799     -2.52220929973493
  C   1.72925219851618      0.60891118601401      3.79059688725522
  H   1.62544463866793      0.83996690731559      4.83579402397455
  N   1.87597679599580     -0.78661329558817     -1.40495118083078
  C   -3.22677958247941      1.15936631375430      1.98356672751241
  H   -4.25848185388609      1.31199232289744      1.70091593858314
  C   1.32282612567127      4.27555493231695      2.77396179761538
  H   1.03527112367400      4.76602127397816      3.69452005035433
  C   2.62981564970326      3.85220068309509      2.57033690670946
  H   3.39418172294603      4.00886002299053      3.31922074500054
  C   1.43152713948714     -1.46766617231762     -2.49595672809955
  C   2.30381454157348     -1.93417977638285     -3.46868639940016
  H   1.91834496411594     -2.47377681786796     -4.32187197978613
  C   3.18995951518304     -0.54987991809990     -1.28077080815478
  H   3.49734593756226     -0.00643522904794     -0.39987645720119
  C   2.94135269985357      3.21640467887415      1.37415282285985
  H   3.95062222487309      2.87177533511831      1.18000370671497
  C   -0.91859845779899     -2.26413159709628     -3.33850400797006
  H   -0.81835915469042     -2.83097916415993     -4.24619292778092
  H   -3.15911304740963      2.48324897184462     -3.32224499831518
  H   -2.34153578423357      4.01901275362412     -3.71314032988972
  H   -3.53673840194776      3.95346281323045     -2.39013386452529
  H   4.93029009806171     -0.14898373142564      3.13661601029124
  H   4.15228525777745     -0.53894150911028      4.69243514709607
  H   4.50539656577886      1.15674163214730      4.27643878151302
  H   -3.29362593312344     -3.21235903480886     -3.98428793124792
  H   -3.97033428424922     -1.61084231111528     -3.60258156879574
  H   -3.96629897581847     -2.90169241019594     -2.36584246116456
