# Supplementary material for: Prediction and Rationalization of Different Photochemical Behaviors of mer- and fac-Isomers of [Ru(pyridyltriazole)3]2+
Source: Inorg Chem. 2024 Sep 5;63(37):17287–97. doi: 10.1021/acs.inorgchem.4c03154 (PMC11409217; doi:10.1021/acs.inorgchem.4c03154)
Supplement: Supplementary file 2 — ic4c03154_si_002.zip [file ic4c03154_si_002.zip › DFT geometries/mer1-gs.xyz]

61
Coordinates from ORCA-job gs
  Ru  0.05623968362529      0.02469635001307     -0.11358399196755
  N   2.41910588594588     -1.16522825888404      3.05559049983646
  N   -0.56994339363292     -1.85935507211702     -0.59118269962531
  N   -2.11920729783717      1.81506437305528     -3.17058134062126
  C   3.53775859750230     -0.34993347146314     -2.76792166516896
  H   4.35487977840438      0.28414570690935     -3.08043625554889
  N   -1.78291420142535      0.68378785883932     -2.53609005627494
  N   0.72415307111932      1.99553242072578      0.17829355003835
  C   -2.97541832433981      1.78304608267195     -4.34813430480536
  C   3.70504148694304     -1.56392242358277      3.60981485300449
  C   3.43236559717107     -1.66477923482611     -3.20546674437364
  H   4.17442268246502     -2.09093068437339     -3.86669584930968
  N   -1.42910861923041     -3.76812632602517     -0.85020523154911
  N   -1.59201288835019     -2.58783702330894     -0.23778032206658
  N   1.05294472956965     -0.65438562938914      1.53151484938936
  C   -0.78917428987951      2.39263722406725     -1.57351233135448
  C   -1.85080371323842     -0.00728414153040      3.73070197706271
  H   -1.50647616331137     -0.30785174984025      4.71020430412028
  N   -1.37969703987962      0.28149211533620      1.39270556573016
  C   0.37659733545943     -0.55615374002113      2.71193131459271
  C   0.38866559000730      4.29451600086531     -0.43053396970587
  H   -0.11924694004046      5.01819449222712     -1.05253262153760
  N   -0.97862882709614      1.03867424512198     -1.57050252411615
  C   -2.63369918730708      0.71608101401270      1.21181486182759
  H   -2.90819171370788      0.99140340337753      0.20423630982217
  N   2.28844729040432     -1.02522270018833      1.73163438885978
  C   0.11998559643662      2.94097379933630     -0.58865556014867
  C   -2.43768923846649     -4.80758762990619     -0.71657759632206
  C   -3.14513308601988      0.44594006658587      3.53194396210333
  H   -3.83349386937197      0.51206568240250      4.36348984433087
  C   -1.53533018005507      2.89311742088662     -2.61584958894698
  H   -1.68743550636056      3.88793278811334     -2.99512148958484
  C   -0.99141752904371     -0.08376920831713      2.64386204585022
  C   0.25366168870443     -2.55058543206635     -1.42815900435795
  C   1.27055945723225     -0.89352711847274      3.70518208958774
  H   1.18348338988882     -0.94240905968988      4.77631766244795
  N   1.53338458798402     -0.57646172745788     -1.48732982073366
  C   -3.54265027024392      0.80970901382001      2.25130090386184
  H   -4.54212541552620      1.16885417907989      2.05170403602186
  C   1.30919249638180      4.69171068997113      0.52748475500234
  H   1.53442320711434      5.73960380108871      0.67328299128778
  C   1.94392604286868      3.72112339516223      1.29225948443346
  H   2.67645840200161      3.98331518199363      2.04222381415644
  C   1.42151921017253     -1.85867250754376     -1.92709961432441
  C   2.35593429116101     -2.42620075099877     -2.78186335621358
  H   2.23308532454911     -3.45010383433829     -3.10587058509829
  C   2.57355136817139      0.15344665387792     -1.91107257213157
  H   2.62995414321988      1.16762975319973     -1.54490069323807
  C   1.62444040633055      2.39089200600348      1.09003286316898
  H   2.10206821133496      1.61407738062122      1.66616003206016
  C   -0.30818226515229     -3.79584310007360     -1.59464559351313
  H   -0.01024123263321     -4.66045907084559     -2.15946041253026
  H   -3.32255518839765      0.76326915359579     -4.48287069291290
  H   -2.40131257602614      2.10384480511102     -5.21551189528566
  H   -3.82261349206703      2.44752862993925     -4.19390230130700
  H   4.48599179189837     -0.99370735279881      3.11459117129781
  H   3.85884359707215     -2.62923564660450      3.44500671071939
  H   3.70104161965617     -1.34121370928239      4.67322997161620
  H   -2.00277403373841     -5.74509556962449     -1.05060962276155
  H   -3.30094601696519     -4.55611871155719     -1.33025048100008
  H   -2.73120406145165     -4.88260480288412      0.32729597620560
