# Supplementary material for: Prediction and Rationalization of Different Photochemical Behaviors of mer- and fac-Isomers of [Ru(pyridyltriazole)3]2+
Source: Inorg Chem. 2024 Sep 5;63(37):17287–97. doi: 10.1021/acs.inorgchem.4c03154 (PMC11409217; doi:10.1021/acs.inorgchem.4c03154)
Supplement: Supplementary file 2 — ic4c03154_si_002.zip [file ic4c03154_si_002.zip › DFT geometries/mer1-mc_cis_blue.xyz]

61
Coordinates from ORCA-job mc_cis_blue
  Ru  0.44153595632852     -0.46316926097168     -0.02240900986487
  N   2.85754010684449     -1.16756722839756      3.26541085835978
  N   -0.41995845430045     -2.80991089822529     -0.83890010699679
  N   -1.88997881056641      0.60518714858452     -3.30042027408320
  C   3.97098342551454     -1.22273809506950     -2.62190537965223
  H   4.93240634243238     -0.73947573098847     -2.71892499220606
  N   -1.58021740894335     -0.29851674455568     -2.36830528906500
  N   1.28842802515090      1.61559531177954     -0.38211144738688
  C   -2.84987204692895      0.26505583946784     -4.34054361957893
  C   4.16669095335668     -1.29015922523476      3.89374498375465
  C   3.57966699060088     -2.24349740135736     -3.47983496546242
  H   4.23666854727927     -2.58543125195633     -4.26821052619438
  N   -1.75768710317958     -3.86364170999378     -2.11779640890877
  N   -1.60365006735559     -3.35032035074788     -0.88446950804175
  N   1.49035219577946     -0.91565075572537      1.67558133654612
  C   -0.35470234644802      1.50227571232474     -2.07705240562893
  C   -1.59962215502221     -1.14498745344845      3.71071108991706
  H   -1.24855262309289     -1.35937803534033      4.71017498574320
  N   -1.09950015037549     -0.72308103374745      1.40537429955298
  C   0.74923323329699     -1.07924190587832      2.81248660007446
  C   0.92679877125049      3.61410655829061     -1.64503497454034
  H   0.40048347278696      4.12674197711258     -2.43795656605705
  N   -0.65210230590690      0.24540083684639     -1.62979594423965
  C   -2.41057531141686     -0.62306373373904      1.14632352609052
  H   -2.68389387919937     -0.42857753103090      0.11927940896956
  N   2.76652302358682     -0.96512672595376      1.94540105024206
  C   0.64718216119818      2.28234918630696     -1.36828524632517
  C   -3.02008690327381     -4.47067401532576     -2.51565211815598
  C   -2.95354372275194     -1.02323201336383      3.43730562481270
  H   -3.67861584368314     -1.13549282572044      4.23192857818734
  C   -1.16492028264328      1.73248266630419     -3.16570622014460
  H   -1.27265630990580      2.57186229585542     -3.82934562301319
  C   -0.68963634839413     -0.99097051936665      2.67514848388766
  C   0.19889277375111     -2.96129992888866     -2.03957938103335
  C   1.64463209041706     -1.24591254679663      3.84492120730194
  H   1.51800690721274     -1.40685381149348      4.90089825473984
  N   1.88574894704941     -1.36746128022763     -1.46297767367957
  C   -3.36649804647152     -0.76027102028808      2.13595520714526
  H   -4.41308830958664     -0.66519253556160      1.88376027991731
  C   1.87746007381901      4.27005893096055     -0.87641442290836
  H   2.11565145138145      5.30590829291326     -1.07739187813661
  C   2.51992650545261      3.58410742718804      0.14859205623893
  H   3.25953273130143      4.06478851996482      0.77289375506989
  C   1.50870450575200     -2.37523514394553     -2.28077108304106
  C   2.33849715464353     -2.82983106687467     -3.30158290026910
  H   2.01206683640240     -3.64261155140641     -3.93524049125508
  C   3.09848794445310     -0.82145659977364     -1.62634030103315
  H   3.36464685328182     -0.03085350805382     -0.94043545625685
  C   2.19545247479131      2.25500800398748      0.36213331936307
  H   2.67256095226880      1.67558600092118      1.14174867869730
  C   -0.66306763784455     -3.64931905094790     -2.86870612869292
  H   -0.59466451090446     -3.96988823178427     -3.89289616446936
  H   -3.66533274856098     -0.29315412819242     -3.88859833151948
  H   -2.35669776200166     -0.33737526781523     -5.10209245160972
  H   -3.22653392966247      1.18421049424915     -4.77954262497518
  H   4.91045624728822     -0.97632254743390      3.16728976775244
  H   4.33877220300898     -2.32474768454101      4.18533540068723
  H   4.20411728735969     -0.64523801279889      4.76774141652762
  H   -2.82422774266928     -5.23862148038478     -3.25877373222051
  H   -3.67676739519852     -3.71016877552395     -2.93678856575566
  H   -3.48005698875302     -4.91590658418604     -1.63754795717662
