# Supplementary material for: Prediction and Rationalization of Different Photochemical Behaviors of mer- and fac-Isomers of [Ru(pyridyltriazole)3]2+
Source: Inorg Chem. 2024 Sep 5;63(37):17287–97. doi: 10.1021/acs.inorgchem.4c03154 (PMC11409217; doi:10.1021/acs.inorgchem.4c03154)
Supplement: Supplementary file 2 — ic4c03154_si_002.zip [file ic4c03154_si_002.zip › DFT geometries/mer1-mc_cis_red.xyz]

61
Coordinates from ORCA-job mc_cis_red
  Ru  0.05121679171825      0.01313412018207      0.16731411678064
  N   2.36510773469755     -0.89768331899424      3.74264711962469
  N   -0.57180252556895     -1.88942550079989     -0.30504607828811
  N   -3.02927041355667      2.07321852268070     -1.75753423066872
  C   4.14116701612801     -1.08403063790908     -1.44861564697590
  H   5.08298372616787     -0.57958140031333     -1.61151353493118
  N   -2.53800272694284      0.89755792828196     -1.37041827665493
  N   0.73937663113568      1.96723594589313      0.50948511010443
  C   -4.28595908242837      2.14793800608856     -2.49272235564127
  C   3.67167194865775     -1.08443463094454      4.36054710399364
  C   3.96406899694761     -2.41868597807261     -1.79213494113561
  H   4.77464845620763     -2.98670079883588     -2.22828238734373
  N   -1.55196653142458     -3.73108201513207     -0.62044628368801
  N   -1.73156821743228     -2.47608961821272     -0.19531884617205
  N   0.98886424075799     -0.60485701140362      2.15864333544749
  C   -1.21406694294751      2.51381197662926     -0.67758286139977
  C   -1.97407206022955     -0.50431156431553      4.41783400658800
  H   -1.53720342041225     -0.74546379643473      5.37700626381002
  N   -1.67854211167274     -0.10964619316774      2.07548523758343
  C   0.26826838734699     -0.61509783761484      3.31186617066642
  C   0.31502609069779      4.30980409597688      0.18063564875546
  H   -0.32213801517115      5.08233783427598     -0.22579452049691
  N   -1.43580508456920      1.16548250202635     -0.71652113586652
  C   -2.99184542155768      0.07390900296014      1.95501334890270
  H   -3.35865037733010      0.29402689522705      0.96118265903252
  N   2.25757864758860     -0.77819710388577      2.41724220132371
  C   -0.02835799534011      2.97498859894084      0.01488957722698
  C   -2.67253759058345     -4.65878303665474     -0.64071756034593
  C   -3.33785494903202     -0.29527536288139      4.28864987291181
  H   -3.98353542940407     -0.36251401048845      5.15411642615913
  C   -2.25535524533934      3.10298974457460     -1.35572428998636
  H   -2.49736943395137      4.12558365182285     -1.58402992111774
  C   -1.17295539990435     -0.40441374391043      3.28227524413795
  C   0.36352155001857     -2.75502580062241     -0.79576930941050
  C   1.16398322770926     -0.80774390260505      4.34275870436826
  H   1.04535743125291     -0.87831014263777      5.40954705616820
  N   1.89264895283257     -0.96640442857256     -0.66250211996213
  C   -3.86150790541905     -0.00639674261275      3.03385601710268
  H   -4.92051653063931      0.15779479396500      2.88925447592009
  C   1.47544442897993      4.62550790615606      0.87156455772320
  H   1.76435312716056      5.65729472117985      1.01930329516099
  C   2.25899232118030      3.59432782565605      1.37283422005024
  H   3.17049539006049      3.79124948302639      1.91851664357064
  C   1.70831737211680     -2.25932420795554     -1.01841134308628
  C   2.73079507016787     -3.01520666501437     -1.57882143419583
  H   2.55621852742140     -4.04634776111504     -1.85232458757295
  C   3.08076580360739     -0.39672206106359     -0.88313417644764
  H   3.18208075471715      0.64027885299559     -0.59681322396597
  C   1.86167860157985      2.28527983655450      1.17047936771631
  H   2.44633955527865      1.46252404980623      1.55247000988534
  C   -0.28066897243967     -3.95452206511462     -1.00076890029128
  H   0.05306474137652     -4.90643112168429     -1.37242766217040
  H   -4.54880434926407      1.14408163025237     -2.81156048117929
  H   -4.15017384789572      2.79215867291239     -3.35781576039706
  H   -5.05774015267429      2.55373823762282     -1.84107343969413
  H   4.42592182004271     -0.83173412052734      3.62106729228816
  H   3.78634131552098     -2.11937686517082      4.67830652978408
  H   3.75477763595171     -0.42169457429963      5.21787134636319
  H   -2.32430903573462     -5.59693868187001     -1.06187793026220
  H   -3.46570173257736     -4.24462075418634     -1.25915820281207
  H   -3.03049479358469     -4.81478138066387      0.37439848300999
