# Supplementary material for: Prediction and Rationalization of Different Photochemical Behaviors of mer- and fac-Isomers of [Ru(pyridyltriazole)3]2+
Source: Inorg Chem. 2024 Sep 5;63(37):17287–97. doi: 10.1021/acs.inorgchem.4c03154 (PMC11409217; doi:10.1021/acs.inorgchem.4c03154)
Supplement: Supplementary file 2 — ic4c03154_si_002.zip [file ic4c03154_si_002.zip › DFT geometries/mer1-mc_trans_blue-greeng.xyz]

61
Coordinates from ORCA-job mc_trans_bg
  Ru  -0.02163428751345      0.01070799702877     -0.29539067880481
  N   2.02540456820892     -1.79164993707708      2.85691208249719
  N   -0.26115558245469     -2.40050956572513     -0.85204391523714
  N   -2.26003417223840      1.60941826312361     -3.43724858815766
  C   3.18298996312266      0.32483316591527     -3.22822529019918
  H   3.74337201238070      1.15884991031411     -3.62468369207948
  N   -1.79314882873991      0.56391241297195     -2.75161946746704
  N   0.51262832896973      2.48437550921216     -0.06426845955600
  C   -3.12066898537662      1.41825170607868     -4.59627943842945
  C   3.15741551817725     -2.50150609446799      3.43466003198858
  C   3.42722125164044     -0.97980520842971     -3.63976003100971
  H   4.19183773506096     -1.19496074374782     -4.37378431640664
  N   -0.14887112391444     -4.52214242738329     -0.89273087622459
  N   -0.84838538874861     -3.47951353857422     -0.41585723750305
  N   0.90032640226935     -0.81274038818987      1.36427290007128
  C   -1.01092161159356      2.42107497730026     -1.87290635342839
  C   -1.86515360262878      0.24057066902880      3.58888328832914
  H   -1.55973792214094     -0.12213681199367      4.56016852816870
  N   -1.40269999371064      0.44033239120382      1.24081691563672
  C   0.19989055906533     -0.69444512182756      2.53037874673110
  C   -0.24534895850510      4.59550785543416     -0.90506288212828
  H   -0.85268396683169      5.14591089847096     -1.61028522034790
  N   -1.04253794396574      1.05707523632835     -1.79961036114147
  C   -2.55364321279554      1.11295211770961      1.08916893481105
  H   -2.79725627695453      1.44029539608416      0.08978844370148
  N   2.00947809579405     -1.47562818924765      1.55777234028622
  C   -0.22934843934347      3.20308150023306     -0.92425664573166
  C   -0.52081899655248     -5.88877931156259     -0.55695342771116
  C   -3.04768629623327      0.94126015598404      3.42116447879038
  H   -3.68662211261153      1.14278256647197      4.27008286656846
  C   -1.80843835404924      2.77321389223634     -2.93862233878739
  H   -2.07746264736369      3.72357470710570     -3.36378151156727
  C   -1.06021953760141      0.00661758725047      2.48285634456468
  C   0.82583871681917     -2.73344130105622     -1.59782527204537
  C   0.93514103080254     -1.33467092616175      3.50078812388518
  H   0.77325518479642     -1.49747447890288      4.55173319150403
  N   1.46108208267144     -0.43914304598557     -1.75631401519822
  C   -3.39670143507234      1.38382139510200      2.15035053177286
  H   -4.30957921264825      1.93483731080899      1.97712421940773
  C   0.52987120952928      5.25451731167394      0.03700418199618
  H   0.53751953071759      6.33600493380638      0.07550993147410
  C   1.29290676831496      4.50850768397616      0.92852640087702
  H   1.90980156676492      4.98668551391053      1.67651252124026
  C   1.68049738977819     -1.70935202383985     -2.16852249179364
  C   2.66881861355485     -2.00571116708025     -3.10432660374444
  H   2.82452643217551     -3.02959487534894     -3.41397336400460
  C   2.19611418019128      0.55062617155596     -2.28787878361603
  H   1.97883833246609      1.54682884256526     -1.93404342796055
  C   1.25161350408733      3.12406405964712      0.84190132930863
  H   1.83505066683036      2.50429875368074      1.51132457727752
  C   0.89647991999549     -4.11158347154246     -1.62879910055618
  H   1.58200765830461     -4.79876556428761     -2.09124810752235
  H   -3.42840525761654      0.37723990949350     -4.61837127041673
  H   -2.56617277820330      1.66861123197062     -5.49880671254452
  H   -3.99105744322104      2.06244785925523     -4.49894759553200
  H   3.66455052194163     -3.04028969337426      2.63947387703667
  H   2.78308621566917     -3.19873347299564      4.17992215102233
  H   3.83588860061545     -1.78748439885472      3.89957709947417
  H   0.08163107072808     -6.56155517049508     -1.15844685892120
  H   -1.57534069441469     -6.03592542084980     -0.77997235933077
  H   -0.32794856840016     -6.06544754393087      0.50017265668403
