# Supplementary material for: Prediction and Rationalization of Different Photochemical Behaviors of mer- and fac-Isomers of [Ru(pyridyltriazole)3]2+
Source: Inorg Chem. 2024 Sep 5;63(37):17287–97. doi: 10.1021/acs.inorgchem.4c03154 (PMC11409217; doi:10.1021/acs.inorgchem.4c03154)
Supplement: Supplementary file 2 — ic4c03154_si_002.zip [file ic4c03154_si_002.zip › DFT geometries/mer1-mc_trans_red-blue.xyz]

61
Coordinates from ORCA-job mc_trans_rb
  Ru  0.04365101796357     -0.10216986259557     -0.09242014584866
  N   2.51505706327962     -1.91229111028870      2.76369175256498
  N   -0.49519608445014     -2.04997240659987     -0.60342180515840
  N   -2.35318383895462      1.58952673978746     -3.02275614722356
  C   3.59168583862371     -0.97233377536840     -3.23533080723957
  H   4.43555966164171     -0.44601198723927     -3.65835821939240
  N   -1.92116457737091      0.48016246167911     -2.42067779460717
  N   0.64090530835952      1.89803470507170      0.17553450774421
  C   -3.33444956694024      1.51972358235350     -4.09718317374260
  C   3.73064599525867     -2.65079752206711      3.08367379561083
  C   3.30766858089826     -2.28573096094770     -3.58960079355335
  H   3.93425299317917     -2.81338531941312     -4.29632313901091
  N   -1.45244824516648     -3.92203684488829     -0.78134003768847
  N   -1.51721810853671     -2.73820460490195     -0.16982329429051
  N   1.11020697565368     -0.91568965772436      1.53934411488935
  C   -0.91684698809202      2.23538403598041     -1.54784349811075
  C   -0.93550452936664      0.32527010727172      4.39865355192780
  H   -0.36138024038805      0.00233570964569      5.25587008558396
  N   -1.21157615256031      0.38347533784125      2.02222871346564
  C   0.68862488244217     -0.75882363677378      2.82774591145206
  C   0.30293988296790      4.17225195234770     -0.51684353035059
  H   -0.21175776729160      4.87456259092671     -1.15751676196096
  N   -1.05214088409980      0.87471983412620     -1.52527379084166
  C   -2.31458861165610      1.11356780970984      2.17698727635736
  H   -2.82788267340664      1.41066705213689      1.27062565185402
  N   2.21438957974167     -1.61555974304487      1.49840967930192
  C   0.02504723151014      2.81566471153213     -0.61736299275447
  C   -2.47026468282929     -4.92998454882481     -0.52512722260528
  C   -2.08772202598775      1.08197337083918      4.55306337216672
  H   -2.43000033231576      1.36041374344403      5.54094913363430
  C   -1.76778781940619      2.69698195237364     -2.52561813116861
  H   -1.99745190043492      3.68115891216201     -2.89324495620979
  C   -0.52535758642694     -0.00451819616090      3.10964257517747
  C   0.23858037802428     -2.77837478550225     -1.49168903318180
  C   1.60798634727939     -1.40870696621632      3.62180881195336
  H   1.68290370698166     -1.54912723334572      4.68546573369656
  N   1.70429507725626     -0.94103579078095     -1.77685186668813
  C   -2.79236155631136      1.48593646752440      3.42462039015709
  H   -3.69252932188584      2.07869668566234      3.50559205564902
  C   1.24272730171736      4.59783053151732      0.40914133650190
  H   1.47889682132034      5.64889966183427      0.50598562283369
  C   1.88183940941648      3.65573355990791      1.20653493240910
  H   2.62499905769307      3.94598296979964      1.93514799624697
  C   1.42220703296475     -2.20859406308115     -2.12324146760375
  C   2.20954938340766     -2.91844819250349     -3.02667426486763
  H   1.96271196211999     -3.93779396855406     -3.28895429481262
  C   2.76166713571419     -0.33996122778023     -2.31984395508219
  H   2.94774773983038      0.68033342503364     -2.00631144485903
  C   1.55241651002880      2.32056384653048      1.06356158391856
  H   2.02292634997998      1.56094054246749      1.66960816858399
  C   -0.39199371261395     -3.99856575934842     -1.60516466913022
  H   -0.17494621051462     -4.87794438397250     -2.18389413508529
  H   -3.63496504987086      0.48270996508037     -4.20965972237129
  H   -2.88190563347685      1.88394676286517     -5.01706712228807
  H   -4.19372653051628      2.13224181606390     -3.83360158770707
  H   4.08564073893510     -3.12727856644413      2.17452993849873
  H   3.49781347260781     -3.40307366272964      3.83273120764261
  H   4.48140405305042     -1.96165171977818      3.46705035155301
  H   -2.18739819553715     -5.83551612842556     -1.05268314351152
  H   -3.43053199411501     -4.56979353538269     -0.88895645287642
  H   -2.52046666932471     -5.12131468283210      0.54436115044754
