# Supplementary material for: Prediction and Rationalization of Different Photochemical Behaviors of mer- and fac-Isomers of [Ru(pyridyltriazole)3]2+
Source: Inorg Chem. 2024 Sep 5;63(37):17287–97. doi: 10.1021/acs.inorgchem.4c03154 (PMC11409217; doi:10.1021/acs.inorgchem.4c03154)
Supplement: Supplementary file 2 — ic4c03154_si_002.zip [file ic4c03154_si_002.zip › DFT geometries/mer1-mc_trans_red-green.xyz]

61
Coordinates from ORCA-job mc_trans_rg
  Ru  -0.01173376149944      0.18353098144433     -0.08238941418673
  N   1.23331799525825     -2.15454983787137      3.64823398815785
  N   -0.33873651600649     -1.84442140307154     -0.36001270185661
  N   -1.81193131757704      2.62826306139380     -3.49435552359418
  C   3.15788692624288      0.17618591296980     -3.11486388972151
  H   3.80271817491752      0.91675165923031     -3.56499156907681
  N   -1.78485310228626      1.41959583248867     -2.91432149515219
  N   0.62595236683998      2.18648971759959      0.22372327416186
  C   -2.54405584601442      2.84512629660215     -4.73602137355068
  C   1.97546611587274     -3.14972539854886      4.40683889280997
  C   3.22136802011322     -1.16288196498432     -3.48546117621323
  H   3.92389825753382     -1.49552593584784     -4.23735345500013
  N   -0.70617048003481     -3.91970613719887     -0.24916611721236
  N   -1.09004777063098     -2.73408253834624      0.23438801053366
  N   0.90226790818696     -0.72180999526288      2.11117222542813
  C   -0.63684982869117      2.81985399465259     -1.69470663588007
  C   -2.12662551607767      0.64746099401584      3.72388844831865
  H   -1.93740445717238      0.32014749334076      4.73625166444164
  N   -1.46262327360193      0.63761514481631      1.42319330070509
  C   -0.16534498510092     -0.66824251163758      2.95344029101403
  C   0.55553339781419      4.51749402687557     -0.30423351906916
  H   0.18121846623985      5.30904533214313     -0.93745701976409
  N   -1.07511670277997      1.53782706771561     -1.82791296041220
  C   -2.48562582292610      1.46615109249937      1.15149086965845
  H   -2.59721417600038      1.77175174402381      0.12232411395560
  N   1.74987378764066     -1.62115077132495      2.53004906377585
  C   0.19914397992670      3.19824695770362     -0.56725435976131
  C   -1.32925659917229     -5.14889511333720      0.22055238860210
  C   -3.17197394762184      1.50748350752642      3.43629369423267
  H   -3.82337275064861      1.85914761023087      4.22468910737102
  C   -1.11416342153322      3.52763836849598     -2.77827864186676
  H   -1.00727614314152      4.55212530697077     -3.08767181246885
  C   -1.28645251278032      0.22198798619199      2.69880325365317
  C   0.53157413378477     -2.45066216162680     -1.22139646909413
  C   0.04998052093912     -1.59446681222492      3.95307804775033
  H   -0.53107820472852     -1.89978907005698      4.80506585130933
  N   1.41963061612920     -0.30730217066343     -1.55223792512076
  C   -3.35930705663162      1.91754847231581      2.12224377116889
  H   -4.16133173956192      2.58664798615093      1.84541217662620
  C   1.38417977625074      4.79580309358581      0.77025847155951
  H   1.67483313076991      5.81410830015964      0.99049714863429
  C   1.83558488354458      3.74752075205717      1.56338841299101
  H   2.48738921161555      3.91713196826073      2.40812575264842
  C   1.47472386669794     -1.61448893272589     -1.91998146366844
  C   2.36786027204148     -2.06986222793273     -2.88161225735010
  H   2.38406949323708     -3.11677976629892     -3.15067838488197
  C   2.24811011322496      0.56320286874642     -2.14833000044640
  H   2.17569829329443      1.59256872719185     -1.83297191796162
  C   1.42823121860998      2.46254223864045      1.26406076450771
  H   1.74092709820495      1.61762121598112      1.86005265493497
  C   0.28805259300899     -3.80190578640212     -1.14750396994813
  H   0.73232912017489     -4.65074935379585     -1.63533175653448
  H   -2.92789158900531      1.88524300487732     -5.06827987647351
  H   -1.86911446745273      3.25918825485821     -5.48207224296007
  H   -3.36810714778184      3.53252821782820     -4.55574314329991
  H   2.53284734816586     -3.77111104367267      3.71088536600436
  H   1.26897452613426     -3.75777411131377      4.96625434166724
  H   2.65809160570175     -2.64783874654208      5.09185446446947
  H   -0.85535463247085     -5.97976724818075     -0.29221803014793
  H   -2.39199930898917     -5.12576616227113     -0.01229221723351
  H   -1.17422014019751     -5.23781998844523      1.29429150881639
