# Supplementary material for: Prediction and Rationalization of Different Photochemical Behaviors of mer- and fac-Isomers of [Ru(pyridyltriazole)3]2+
Source: Inorg Chem. 2024 Sep 5;63(37):17287–97. doi: 10.1021/acs.inorgchem.4c03154 (PMC11409217; doi:10.1021/acs.inorgchem.4c03154)
Supplement: Supplementary file 2 — ic4c03154_si_002.zip [file ic4c03154_si_002.zip › DFT geometries/mer1-mlct.xyz]

61
Coordinates from ORCA-job mlct
  Ru  0.08333056757697      0.07764345978055     -0.07184165042534
  N   2.42621160625268     -1.09076420270281      3.12235266186634
  N   -0.56310059015960     -1.87150941159870     -0.57322431745347
  N   -2.06517585395371      1.79417790544978     -3.18489730996970
  C   3.48510802104419     -0.35682839828933     -2.86524623087469
  H   4.29892431821002      0.27285382261382     -3.19424901241219
  N   -1.75868772505530      0.67767234094774     -2.52959391330810
  N   0.92655982487686      1.90967530179373      0.05238343234286
  C   -2.94718800984738      1.75584249904597     -4.34285025587874
  C   3.71477053794810     -1.45787480015930      3.69553563719407
  C   3.33772572531278     -1.65595502835509     -3.33375606778025
  H   4.04257365501922     -2.07354194203645     -4.03953298376569
  N   -1.44540000171342     -3.76265230250783     -0.83380217211289
  N   -1.57715796583815     -2.59664968240247     -0.19605599004050
  N   1.07446492805350     -0.61577490326480      1.58307824955386
  C   -0.70343198772980      2.39933775691856     -1.60918940527876
  C   -1.87590103807708      0.01536711304436      3.71474736835873
  H   -1.54903900419992     -0.25680264351505      4.70804179157005
  N   -1.37022704606366      0.27601941426488      1.38668523782800
  C   0.38262324593862     -0.50858384650713      2.75097015271125
  C   0.35046560234035      4.26047373478520     -0.29982336525050
  H   -0.24053324035852      4.99584948404904     -0.83159282747877
  N   -0.93911047221936      1.04923947269309     -1.57184108348194
  C   -2.63229343565127      0.67474922640841      1.16125809604846
  H   -2.88550473205545      0.92568278673602      0.14233136876227
  N   2.30844640953002     -0.97100049395436      1.79783139366160
  C   0.19594293417488      2.92173413852983     -0.62912764516359
  C   -2.45781746313174     -4.79883301907058     -0.68685407203886
  C   -3.17639623844993      0.43186500442181      3.47446126002381
  H   -3.88374441103770      0.49518369096085      4.28998093790286
  C   -1.45344051774820      2.88009483050662     -2.66859522909552
  H   -1.58454224398692      3.86237568708353     -3.08503223342973
  C   -0.99097198757362     -0.06433193666781      2.65236442224286
  C   0.22540803315126     -2.54722922863017     -1.44746714824731
  C   1.26926856086607     -0.82174381896295      3.75838274154466
  H   1.17233666204269     -0.85553127058571      4.82919607576665
  N   1.53596130278892     -0.59252257578955     -1.51619250970631
  C   -3.56156960320727      0.76037493745349      2.17945397684182
  H   -4.56639462936061      1.08729706611952      1.95513989103131
  C   1.23859765871042      4.64673758260875      0.69003614449037
  H   1.36714805734761      5.68764541758363      0.95102937473244
  C   1.97346249951719      3.63052143974351      1.37168837664087
  H   2.69021977803637      3.88635467757225      2.14009722301758
  C   1.38287018013574     -1.85825789774402     -1.97598325883859
  C   2.26936253739585     -2.41501446036645     -2.88553370192720
  H   2.11581233465719     -3.42662525584663     -3.23312965913590
  C   2.56691746601952      0.13861708332797     -1.95496386084402
  H   2.64383669524582      1.13996561137652     -1.55977005949826
  C   1.79301911507232      2.32532291435489      1.04495441524816
  H   2.36192629489184      1.54661167063701      1.52839612107000
  C   -0.35047400587163     -3.78585848911652     -1.61700348455949
  H   -0.07839445984378     -4.64189551218168     -2.20731933898547
  H   -3.28181797446236      0.73189910022331     -4.47711854700258
  H   -2.39840605502419      2.09188037453398     -5.22051645005427
  H   -3.80064340220751      2.40674202646066     -4.16486248240700
  H   4.48778300286592     -0.87444964702281      3.20364450113764
  H   3.89061938158540     -2.52083393794173      3.54064666641928
  H   3.69149158656382     -1.22599115068233      4.75644052976469
  H   -2.02138573068833     -5.74268919715683     -1.00012333024396
  H   -3.31505941453839     -4.55520001459892     -1.31150980236456
  H   -2.75687928311738     -4.85116250437132      0.35637135128161
